# Supplementary material for: catena-Poly[[[2-({6-[(pyrimidin-2-ylsulfanyl-κS)meth­yl]pyridin-2-yl-κN}methyl­sulfan­yl)pyrimidine]­copper(I)]-μ-thio­cyanato-κ2 N:S]
Source: Acta Crystallogr Sect E Struct Rep Online. 2012 Mar 17;68(Pt 4):m429. doi: 10.1107/S160053681201063X (PMC3343831; doi:10.1107/S160053681201063X)
Supplement: Supplementary file 1 [file e-68-0m429-sup1.cif]

##############################################################################
#                                                                            #
# This CIF contains the data in a paper accepted for publication in          #
# Acta Crystallographica Section E. It conforms to the requirements of       #
# Notes for Authors for Acta Crystallographica Section E, and has been       #
# peer reviewed under the auspices of the IUCr Commission on Journals.       #
#                                                                            #
# Full details of the Crystallographic Information File format               #
# are given in the paper "The Crystallographic Information File (CIF):       #
# a New Standard Archive File for Crystallography" by S. R. Hall, F. H.      #
# Allen and I. D. Brown [Acta Cryst. (1991), A47, 655-685].                  #
#                                                                            #
# The current version of the core CIF dictionary is obtainable from          #
# ftp://ftp.iucr.org/pub/cif_core.dic.                                       #
#                                                                            #
# Software is freely available for graphical display of the structure(s)     #
# in this CIF. For information consult the CIF software page                 #
# http://www.iucr.org/resources/cif/software.                                #
#                                                                            #
# This file may be used for bona fide research purposes within the           #
# scientific community so long as proper attribution is given to the journal # 
# article from which it was obtained.                                        #
#                                                                            #
##############################################################################
data_global
_audit_creation_method     SHELXL-97
_journal_date_recd_electronic     2012-03-02
_journal_date_accepted     2012-03-10
_journal_name_full     'Acta Crystallographica, Section E'
_journal_year     2012
_journal_volume     68
_journal_issue      4
_journal_page_first     m429
_journal_page_last     m429
_journal_paper_category     QM
_journal_paper_doi     10.1107/S160053681201063X
_journal_coeditor_code     ZS2186
_publ_contact_author
;
     Dr. Seik Weng Ng
     Department of Chemistry
     University of Malaya
     50603 Kuala Lumpur
     Malaysia
;
_publ_contact_author_email     seikweng@um.edu.my
_publ_contact_author_fax     '03 7967 4193'
_publ_contact_author_phone     '03 7967 6778'
_publ_section_title
;\
<i>catena</i>-Poly[[[2-({6-[(pyrimidin-2-ylsulfanyl-\
\k<i>S</i>)methyl]pyridin-2-\
yl-\k<i>N</i>}methylsulfanyl)pyrimidine]copper(I)]-\m-thiocyanato-\
\k^2^<i>N</i>:<i>S</i>]
;
loop_
    _publ_author_name
    _publ_author_address
    'Peng, Rong'
;
Department of Chemistry
Shantou University
Shantou 515063
Guangdong
People's Republic of China
;
    'Ng, Seik Weng'
;
     Department of Chemistry
     University of Malaya
     50603 Kuala Lumpur
     Malaysia
     and
     Chemistry Department
     King Abdulaziz University
     PO Box 80203 Jeddah
     Saudi Arabia
;
data_I
_audit_creation_method     SHELXL-97
_chemical_name_systematic
;
<i>catena</i>-Poly[[[2-({6-[(pyrimidin-2-ylsulfanyl-\k<i>S</i>)methyl]pyridin-2-
yl-\k<i>N</i>}methylsulfanyl)pyrimidine]copper(I)]-\m-thiocyanato-
\k^2^<i>N</i>:<i>S</i>]
;
_chemical_name_common     ?
_chemical_formula_moiety     'C16 H13 Cu N6 S3'
_chemical_formula_sum     'C16 H13 Cu N6 S3'
_chemical_formula_iupac     '[Cu (N C S) (C15 H13 N5 S2)]'
_chemical_formula_weight     449.04
_chemical_melting_point     ?
_symmetry_cell_setting     monoclinic
_symmetry_space_group_name_H-M     'P 21/n'
_symmetry_space_group_name_Hall     '-P 2yn'
loop_
    _symmetry_equiv_pos_as_xyz
    'x, y, z'
    '-x+1/2, y+1/2, -z+1/2'
    '-x, -y, -z'
    'x-1/2, -y-1/2, z-1/2'
_cell_length_a     11.1706(8)
_cell_length_b     8.6735(6)
_cell_length_c     19.0956(14)
_cell_angle_alpha     90.00
_cell_angle_beta     100.9780(10)
_cell_angle_gamma     90.00
_cell_volume     1816.3(2)
_cell_formula_units_Z     4
_cell_measurement_reflns_used     2743
_cell_measurement_theta_min     2.59
_cell_measurement_theta_max     25.03
_cell_measurement_temperature     293(2)
_exptl_crystal_description     prism
_exptl_crystal_colour     brown
_exptl_crystal_size_max     0.16
_exptl_crystal_size_mid     0.11
_exptl_crystal_size_min     0.06
_exptl_crystal_density_diffrn     1.642
_exptl_crystal_density_meas     ?
_exptl_crystal_density_method     'not measured'
_exptl_crystal_F_000     912
_exptl_absorpt_coefficient_mu     1.560
_exptl_absorpt_correction_type     multi-scan
_exptl_absorpt_process_details     '(SADABS; Sheldrick, 1996)'
_exptl_absorpt_correction_T_min     0.7033
_exptl_absorpt_correction_T_max     1.0000
_diffrn_ambient_temperature     293(2)
_diffrn_radiation_type     MoK\a
_diffrn_radiation_wavelength     0.71073
_diffrn_radiation_source     'fine-focus sealed tube'
_diffrn_radiation_monochromator     graphite
_diffrn_measurement_device_type     'Bruker SMART APEX CCD'
_diffrn_measurement_method     '\w scans'
_diffrn_detector_area_resol_mean     ?
_diffrn_reflns_number     10799
_diffrn_reflns_av_R_equivalents     0.0276
_diffrn_reflns_av_sigmaI/netI     0.0402
_diffrn_reflns_theta_min     2.17
_diffrn_reflns_theta_max     27.49
_diffrn_reflns_theta_full     27.49
_diffrn_measured_fraction_theta_max     0.976
_diffrn_measured_fraction_theta_full     0.976
_diffrn_reflns_limit_h_min     -13
_diffrn_reflns_limit_h_max     14
_diffrn_reflns_limit_k_min     -11
_diffrn_reflns_limit_k_max     4
_diffrn_reflns_limit_l_min     -24
_diffrn_reflns_limit_l_max     23
_diffrn_standards_number     0
_diffrn_standards_interval_count     .
_diffrn_standards_interval_time     .
_diffrn_standards_decay_%     ?
_reflns_number_total     4077
_reflns_number_gt     3022
_reflns_threshold_expression     I>2\s(I)
_refine_ls_structure_factor_coef     Fsqd
_refine_ls_matrix_type     full
_refine_ls_R_factor_all     0.0629
_refine_ls_R_factor_gt     0.0456
_refine_ls_wR_factor_gt     0.1152
_refine_ls_wR_factor_ref     0.1249
_refine_ls_goodness_of_fit_ref     1.042
_refine_ls_restrained_S_all     1.042
_refine_ls_number_reflns     4077
_refine_ls_number_parameters     235
_refine_ls_number_restraints     0
_refine_ls_hydrogen_treatment     constr
_refine_ls_weighting_scheme     calc
_refine_ls_weighting_details
         'calc w=1/[\s^2^(Fo^2^)+(0.0592P)^2^+0.7767P] where P=(Fo^2^+2Fc^2^)/3'
_atom_sites_solution_hydrogens     geom
_atom_sites_solution_primary     direct
_atom_sites_solution_secondary     difmap
_refine_ls_shift/su_max     0.001
_refine_ls_shift/su_mean     0.001
_refine_diff_density_max     1.179
_refine_diff_density_min     -0.512
_refine_ls_extinction_method     none
_refine_ls_extinction_coef     ?
loop_
    _atom_type_symbol
    _atom_type_description
    _atom_type_scat_dispersion_real
    _atom_type_scat_dispersion_imag
    _atom_type_scat_source
    'C' 'C' 0.0033 0.0016
                         'International Tables Vol C Tables 4.2.6.8 and 6.1.1.4'
    'H' 'H' 0.0000 0.0000
                         'International Tables Vol C Tables 4.2.6.8 and 6.1.1.4'
    'N' 'N' 0.0061 0.0033
                         'International Tables Vol C Tables 4.2.6.8 and 6.1.1.4'
    'S' 'S' 0.1246 0.1234
                         'International Tables Vol C Tables 4.2.6.8 and 6.1.1.4'
    'Cu' 'Cu' 0.3201 1.2651
                         'International Tables Vol C Tables 4.2.6.8 and 6.1.1.4'
_computing_data_collection     'SMART (Bruker, 2002)'
_computing_cell_refinement     'SAINT (Bruker, 2002)'
_computing_data_reduction     'SAINT (Bruker, 2002)'
_computing_structure_solution     'SHELXS97 (Sheldrick, 2008)'
_computing_structure_refinement     'SHELXL97 (Sheldrick, 2008)'
_computing_molecular_graphics     'X-SEED (Barbour, 2001)'
_computing_publication_material     'publCIF (Westrip, 2010)'
loop_
    _atom_site_type_symbol
    _atom_site_label
    _atom_site_fract_x
    _atom_site_fract_y
    _atom_site_fract_z
    _atom_site_U_iso_or_equiv
    _atom_site_adp_type
    _atom_site_calc_flag
    _atom_site_refinement_flags
    _atom_site_occupancy
    _atom_site_symmetry_multiplicity
    _atom_site_disorder_assembly
    _atom_site_disorder_group
    Cu Cu1 0.40542(4) 0.22472(5) 0.23431(3) 0.06021(17) Uani d . 1 1 . .
    S S1 0.39013(7) 0.38008(9) 0.11883(4) 0.0492(2) Uani d . 1 1 . .
    S S2 0.51157(8) 0.14604(12) 0.39459(5) 0.0604(2) Uani d . 1 1 . .
    S S3 0.05933(8) 0.47654(10) 0.29022(5) 0.0583(2) Uani d . 1 1 . .
    N N1 0.4820(3) 0.2133(3) 0.02977(15) 0.0547(7) Uani d . 1 1 . .
    N N2 0.6034(2) 0.4274(3) 0.07782(14) 0.0522(6) Uani d . 1 1 . .
    N N3 0.5545(2) 0.3694(3) 0.26678(12) 0.0404(5) Uani d . 1 1 . .
    N N4 0.6536(3) 0.3205(4) 0.49195(15) 0.0615(8) Uani d . 1 1 . .
    N N5 0.4632(3) 0.2354(4) 0.51544(18) 0.0740(9) Uani d . 1 1 . .
    N N6 0.2579(3) 0.3150(3) 0.25756(16) 0.0560(7) Uani d . 1 1 . .
    C C1 0.5066(3) 0.3375(4) 0.07088(15) 0.0425(6) Uani d . 1 1 . .
    C C2 0.5642(3) 0.1795(4) -0.00998(18) 0.0573(8) Uani d . 1 1 . .
    H H2 0.5505 0.0949 -0.0404 0.069 Uiso calc R 1 1 . .
    C C3 0.6680(3) 0.2642(4) -0.00794(18) 0.0565(9) Uani d . 1 1 . .
    H H3 0.7248 0.2391 -0.0360 0.068 Uiso calc R 1 1 . .
    C C4 0.6842(3) 0.3875(4) 0.03729(18) 0.0578(9) Uani d . 1 1 . .
    H H4 0.7544 0.4465 0.0401 0.069 Uiso calc R 1 1 . .
    C C5 0.4517(3) 0.5411(4) 0.17298(17) 0.0508(7) Uani d . 1 1 . .
    H H5A 0.4792 0.6173 0.1424 0.061 Uiso calc R 1 1 . .
    H H5B 0.3865 0.5875 0.1928 0.061 Uiso calc R 1 1 . .
    C C6 0.5557(3) 0.5052(3) 0.23334(15) 0.0428(7) Uani d . 1 1 . .
    C C7 0.6469(3) 0.6129(4) 0.25452(18) 0.0542(8) Uani d . 1 1 . .
    H H7 0.6454 0.7066 0.2307 0.065 Uiso calc R 1 1 . .
    C C8 0.7392(3) 0.5806(5) 0.31075(19) 0.0611(9) Uani d . 1 1 . .
    H H8 0.8015 0.6513 0.3254 0.073 Uiso calc R 1 1 . .
    C C9 0.7378(3) 0.4420(4) 0.34490(18) 0.0549(8) Uani d . 1 1 . .
    H H9 0.7993 0.4179 0.3834 0.066 Uiso calc R 1 1 . .
    C C10 0.6455(3) 0.3388(4) 0.32216(16) 0.0463(7) Uani d . 1 1 . .
    C C11 0.6440(3) 0.1836(4) 0.35597(19) 0.0582(8) Uani d . 1 1 . .
    H H11A 0.7163 0.1736 0.3930 0.070 Uiso calc R 1 1 . .
    H H11B 0.6487 0.1055 0.3202 0.070 Uiso calc R 1 1 . .
    C C12 0.5486(3) 0.2465(4) 0.47565(18) 0.0514(8) Uani d . 1 1 . .
    C C13 0.6736(4) 0.3913(5) 0.5549(2) 0.0738(11) Uani d . 1 1 . .
    H H13 0.7461 0.4454 0.5686 0.089 Uiso calc R 1 1 . .
    C C14 0.5936(4) 0.3884(6) 0.5997(2) 0.0797(12) Uani d . 1 1 . .
    H H14 0.6095 0.4388 0.6435 0.096 Uiso calc R 1 1 . .
    C C15 0.4898(4) 0.3090(7) 0.5780(2) 0.0903(15) Uani d . 1 1 . .
    H H15 0.4334 0.3051 0.6080 0.108 Uiso calc R 1 1 . .
    C C16 0.1773(3) 0.3838(3) 0.26969(16) 0.0443(7) Uani d . 1 1 . .
loop_
    _atom_site_aniso_label
    _atom_site_aniso_U_11
    _atom_site_aniso_U_22
    _atom_site_aniso_U_33
    _atom_site_aniso_U_12
    _atom_site_aniso_U_13
    _atom_site_aniso_U_23
    Cu1 0.0529(3) 0.0354(2) 0.0982(4) 0.00026(17) 0.0294(2) -0.0022(2)
    S1 0.0522(4) 0.0427(4) 0.0549(4) 0.0001(3) 0.0157(3) 0.0011(3)
    S2 0.0644(5) 0.0590(6) 0.0588(5) -0.0066(4) 0.0142(4) 0.0121(4)
    S3 0.0532(5) 0.0343(4) 0.0968(7) 0.0037(3) 0.0376(4) 0.0064(4)
    N1 0.0595(17) 0.0439(16) 0.0633(16) -0.0106(13) 0.0185(13) -0.0113(13)
    N2 0.0567(16) 0.0472(16) 0.0533(15) -0.0099(13) 0.0123(12) -0.0070(12)
    N3 0.0459(13) 0.0321(13) 0.0478(13) 0.0040(10) 0.0206(11) 0.0004(10)
    N4 0.0522(17) 0.075(2) 0.0563(17) -0.0033(15) 0.0080(13) 0.0150(15)
    N5 0.0558(18) 0.095(3) 0.076(2) -0.0009(17) 0.0254(15) 0.0030(19)
    N6 0.0511(15) 0.0437(15) 0.0782(18) 0.0038(13) 0.0252(14) 0.0003(14)
    C1 0.0507(16) 0.0363(15) 0.0401(14) 0.0009(13) 0.0080(12) 0.0061(12)
    C2 0.066(2) 0.0468(18) 0.0612(19) -0.0061(16) 0.0175(17) -0.0147(16)
    C3 0.057(2) 0.058(2) 0.0585(19) 0.0017(16) 0.0199(16) -0.0053(16)
    C4 0.0519(18) 0.061(2) 0.063(2) -0.0144(16) 0.0168(16) -0.0090(17)
    C5 0.066(2) 0.0342(16) 0.0550(17) 0.0072(15) 0.0190(15) 0.0018(14)
    C6 0.0543(16) 0.0332(15) 0.0477(15) 0.0029(13) 0.0268(13) -0.0035(12)
    C7 0.068(2) 0.0411(17) 0.0615(19) -0.0099(16) 0.0331(17) -0.0036(15)
    C8 0.059(2) 0.063(2) 0.067(2) -0.0173(18) 0.0274(18) -0.0150(18)
    C9 0.0469(17) 0.065(2) 0.0551(18) 0.0031(16) 0.0159(14) -0.0075(17)
    C10 0.0495(17) 0.0447(17) 0.0506(17) 0.0086(14) 0.0244(14) 0.0015(14)
    C11 0.063(2) 0.057(2) 0.0587(19) 0.0121(17) 0.0203(16) 0.0087(17)
    C12 0.0459(17) 0.0512(19) 0.0583(18) 0.0115(14) 0.0133(14) 0.0189(15)
    C13 0.075(3) 0.076(3) 0.064(2) -0.008(2) -0.001(2) 0.010(2)
    C14 0.091(3) 0.081(3) 0.067(2) 0.017(3) 0.014(2) -0.004(2)
    C15 0.078(3) 0.128(4) 0.076(3) 0.016(3) 0.040(2) -0.006(3)
    C16 0.0457(16) 0.0334(15) 0.0566(17) -0.0040(13) 0.0166(13) 0.0032(13)
loop_
    _geom_bond_atom_site_label_1
    _geom_bond_atom_site_label_2
    _geom_bond_site_symmetry_2
    _geom_bond_distance
    _geom_bond_publ_flag
    Cu1 N6 . 1.951(3) ?
    Cu1 N3 . 2.083(2) ?
    Cu1 S3 2_545 2.2536(9) ?
    Cu1 S1 . 2.5621(9) ?
    S1 C1 . 1.767(3) ?
    S1 C5 . 1.794(3) ?
    S2 C12 . 1.756(4) ?
    S2 C11 . 1.804(3) ?
    S3 C16 . 1.653(3) ?
    S3 Cu1 2 2.2536(9) ?
    N1 C1 . 1.331(4) ?
    N1 C2 . 1.331(4) ?
    N2 C1 . 1.319(4) ?
    N2 C4 . 1.341(4) ?
    N3 C6 . 1.341(4) ?
    N3 C10 . 1.346(4) ?
    N4 C12 . 1.322(4) ?
    N4 C13 . 1.329(5) ?
    N5 C12 . 1.331(4) ?
    N5 C15 . 1.337(6) ?
    N6 C16 . 1.140(4) ?
    C2 C3 . 1.367(5) ?
    C2 H2 . 0.9300 ?
    C3 C4 . 1.364(5) ?
    C3 H3 . 0.9300 ?
    C4 H4 . 0.9300 ?
    C5 C6 . 1.505(4) ?
    C5 H5A . 0.9700 ?
    C5 H5B . 0.9700 ?
    C6 C7 . 1.385(4) ?
    C7 C8 . 1.369(5) ?
    C7 H7 . 0.9300 ?
    C8 C9 . 1.369(5) ?
    C8 H8 . 0.9300 ?
    C9 C10 . 1.372(5) ?
    C9 H9 . 0.9300 ?
    C10 C11 . 1.494(5) ?
    C11 H11A . 0.9700 ?
    C11 H11B . 0.9700 ?
    C13 C14 . 1.351(6) ?
    C13 H13 . 0.9300 ?
    C14 C15 . 1.344(7) ?
    C14 H14 . 0.9300 ?
    C15 H15 . 0.9300 ?
loop_
    _geom_angle_atom_site_label_1
    _geom_angle_atom_site_label_2
    _geom_angle_atom_site_label_3
    _geom_angle_site_symmetry_1
    _geom_angle_site_symmetry_3
    _geom_angle
    _geom_angle_publ_flag
    N6 Cu1 N3 . . 110.66(11) ?
    N6 Cu1 S3 . 2_545 128.26(9) ?
    N3 Cu1 S3 . 2_545 118.42(7) ?
    N6 Cu1 S1 . . 93.67(9) ?
    N3 Cu1 S1 . . 81.83(7) ?
    S3 Cu1 S1 2_545 . 108.00(4) ?
    C1 S1 C5 . . 102.84(15) ?
    C1 S1 Cu1 . . 113.65(10) ?
    C5 S1 Cu1 . . 87.58(10) ?
    C12 S2 C11 . . 101.37(17) ?
    C16 S3 Cu1 . 2 103.70(10) ?
    C1 N1 C2 . . 115.3(3) ?
    C1 N2 C4 . . 114.7(3) ?
    C6 N3 C10 . . 118.2(3) ?
    C6 N3 Cu1 . . 117.9(2) ?
    C10 N3 Cu1 . . 123.8(2) ?
    C12 N4 C13 . . 115.2(3) ?
    C12 N5 C15 . . 114.5(3) ?
    C16 N6 Cu1 . . 172.1(3) ?
    N2 C1 N1 . . 127.7(3) ?
    N2 C1 S1 . . 119.7(2) ?
    N1 C1 S1 . . 112.6(2) ?
    N1 C2 C3 . . 122.7(3) ?
    N1 C2 H2 . . 118.7 ?
    C3 C2 H2 . . 118.7 ?
    C4 C3 C2 . . 116.6(3) ?
    C4 C3 H3 . . 121.7 ?
    C2 C3 H3 . . 121.7 ?
    N2 C4 C3 . . 123.0(3) ?
    N2 C4 H4 . . 118.5 ?
    C3 C4 H4 . . 118.5 ?
    C6 C5 S1 . . 115.8(2) ?
    C6 C5 H5A . . 108.3 ?
    S1 C5 H5A . . 108.3 ?
    C6 C5 H5B . . 108.3 ?
    S1 C5 H5B . . 108.3 ?
    H5A C5 H5B . . 107.4 ?
    N3 C6 C7 . . 121.8(3) ?
    N3 C6 C5 . . 118.0(3) ?
    C7 C6 C5 . . 120.1(3) ?
    C8 C7 C6 . . 119.6(3) ?
    C8 C7 H7 . . 120.2 ?
    C6 C7 H7 . . 120.2 ?
    C7 C8 C9 . . 118.6(3) ?
    C7 C8 H8 . . 120.7 ?
    C9 C8 H8 . . 120.7 ?
    C8 C9 C10 . . 119.9(3) ?
    C8 C9 H9 . . 120.1 ?
    C10 C9 H9 . . 120.1 ?
    N3 C10 C9 . . 122.0(3) ?
    N3 C10 C11 . . 116.6(3) ?
    C9 C10 C11 . . 121.4(3) ?
    C10 C11 S2 . . 114.6(2) ?
    C10 C11 H11A . . 108.6 ?
    S2 C11 H11A . . 108.6 ?
    C10 C11 H11B . . 108.6 ?
    S2 C11 H11B . . 108.6 ?
    H11A C11 H11B . . 107.6 ?
    N4 C12 N5 . . 127.0(3) ?
    N4 C12 S2 . . 119.9(2) ?
    N5 C12 S2 . . 113.2(3) ?
    N4 C13 C14 . . 123.2(4) ?
    N4 C13 H13 . . 118.4 ?
    C14 C13 H13 . . 118.4 ?
    C15 C14 C13 . . 116.7(4) ?
    C15 C14 H14 . . 121.7 ?
    C13 C14 H14 . . 121.7 ?
    N5 C15 C14 . . 123.5(4) ?
    N5 C15 H15 . . 118.2 ?
    C14 C15 H15 . . 118.2 ?
    N6 C16 S3 . . 177.0(3) ?
loop_
    _geom_torsion_atom_site_label_1
    _geom_torsion_atom_site_label_2
    _geom_torsion_atom_site_label_3
    _geom_torsion_atom_site_label_4
    _geom_torsion_site_symmetry_1
    _geom_torsion_site_symmetry_2
    _geom_torsion_site_symmetry_3
    _geom_torsion_site_symmetry_4
    _geom_torsion
    _geom_torsion_publ_flag
    N6 Cu1 S1 C1 . . . . -178.20(14) ?
    N3 Cu1 S1 C1 . . . . 71.44(13) ?
    S3 Cu1 S1 C1 2_545 . . . -45.88(12) ?
    N6 Cu1 S1 C5 . . . . 78.83(14) ?
    N3 Cu1 S1 C5 . . . . -31.53(12) ?
    S3 Cu1 S1 C5 2_545 . . . -148.84(11) ?
    N6 Cu1 N3 C6 . . . . -67.0(2) ?
    S3 Cu1 N3 C6 2_545 . . . 129.96(18) ?
    S1 Cu1 N3 C6 . . . . 23.86(18) ?
    N6 Cu1 N3 C10 . . . . 108.6(2) ?
    S3 Cu1 N3 C10 2_545 . . . -54.4(2) ?
    S1 Cu1 N3 C10 . . . . -160.5(2) ?
    C4 N2 C1 N1 . . . . 1.0(5) ?
    C4 N2 C1 S1 . . . . -177.9(2) ?
    C2 N1 C1 N2 . . . . -1.8(5) ?
    C2 N1 C1 S1 . . . . 177.2(3) ?
    C5 S1 C1 N2 . . . . -4.7(3) ?
    Cu1 S1 C1 N2 . . . . -97.7(2) ?
    C5 S1 C1 N1 . . . . 176.2(2) ?
    Cu1 S1 C1 N1 . . . . 83.2(2) ?
    C1 N1 C2 C3 . . . . 1.2(5) ?
    N1 C2 C3 C4 . . . . -0.2(6) ?
    C1 N2 C4 C3 . . . . 0.3(5) ?
    C2 C3 C4 N2 . . . . -0.7(5) ?
    C1 S1 C5 C6 . . . . -71.3(2) ?
    Cu1 S1 C5 C6 . . . . 42.4(2) ?
    C10 N3 C6 C7 . . . . -0.3(4) ?
    Cu1 N3 C6 C7 . . . . 175.6(2) ?
    C10 N3 C6 C5 . . . . -178.1(2) ?
    Cu1 N3 C6 C5 . . . . -2.2(3) ?
    S1 C5 C6 N3 . . . . -35.0(3) ?
    S1 C5 C6 C7 . . . . 147.2(2) ?
    N3 C6 C7 C8 . . . . 0.5(4) ?
    C5 C6 C7 C8 . . . . 178.2(3) ?
    C6 C7 C8 C9 . . . . -0.5(5) ?
    C7 C8 C9 C10 . . . . 0.4(5) ?
    C6 N3 C10 C9 . . . . 0.2(4) ?
    Cu1 N3 C10 C9 . . . . -175.4(2) ?
    C6 N3 C10 C11 . . . . -177.3(2) ?
    Cu1 N3 C10 C11 . . . . 7.0(3) ?
    C8 C9 C10 N3 . . . . -0.3(5) ?
    C8 C9 C10 C11 . . . . 177.2(3) ?
    N3 C10 C11 S2 . . . . -61.7(3) ?
    C9 C10 C11 S2 . . . . 120.8(3) ?
    C12 S2 C11 C10 . . . . -79.1(3) ?
    C13 N4 C12 N5 . . . . -0.5(6) ?
    C13 N4 C12 S2 . . . . -179.2(3) ?
    C15 N5 C12 N4 . . . . 0.3(6) ?
    C15 N5 C12 S2 . . . . 179.1(3) ?
    C11 S2 C12 N4 . . . . -0.6(3) ?
    C11 S2 C12 N5 . . . . -179.5(3) ?
    C12 N4 C13 C14 . . . . 0.3(6) ?
    N4 C13 C14 C15 . . . . 0.0(7) ?
    C12 N5 C15 C14 . . . . 0.1(7) ?
    C13 C14 C15 N5 . . . . -0.2(8) ?
