# Supplementary material for: catena-Poly[[[2-({6-[(pyrimidin-2-ylsulfanyl-κS)meth­yl]pyridin-2-yl-κN}methyl­sulfan­yl)pyrimidine]­copper(I)]-μ-thio­cyanato-κ2 N:S]
Source: Acta Crystallogr Sect E Struct Rep Online. 2012 Mar 17;68(Pt 4):m429. doi: 10.1107/S160053681201063X (PMC3343831; doi:10.1107/S160053681201063X)
Supplement: Supplementary file 2 [file e-68-0m429-Isup2.hkl]

# 
# h,k,l, Fc-squared, Fo-squared, sigma(Fo-squared) and status flag 
# 
data_I
_shelx_title '  P21/n' 
_shelx_refln_list_code          4 
_shelx_F_calc_maximum      192.38 
_exptl_crystal_F_000       912.00 
_reflns_d_resolution_high  0.7698 
 
loop_ 
 _symmetry_equiv_pos_as_xyz 
 'x, y, z' 
 '-x+1/2, y+1/2, -z+1/2' 
 '-x, -y, -z' 
 'x-1/2, -y-1/2, z-1/2' 
 
_cell_length_a    11.1706 
_cell_length_b     8.6735 
_cell_length_c    19.0956 
_cell_angle_alpha  90.000 
_cell_angle_beta  100.978 
_cell_angle_gamma  90.000 
 
_shelx_F_squared_multiplier     1.000 
 
loop_ 
 _refln_index_h 
 _refln_index_k 
 _refln_index_l 
 _refln_F_squared_calc 
 _refln_F_squared_meas 
 _refln_F_squared_sigma 
 _refln_observed_status 
   2   0   0    32777.93    33951.32    971.09 o 
   4   0   0     1107.03     1198.39     31.19 o 
   6   0   0     2102.53     1964.83     50.87 o 
   8   0   0       82.43       75.80     13.34 o 
  10   0   0       65.84       55.97     13.72 o 
  12   0   0      214.65      217.91     26.22 o 
   1   1   0     2526.50     2844.63     60.13 o 
   2   1   0       69.16       55.98      6.52 o 
   3   1   0     6018.96     6864.82    145.98 o 
   4   1   0     5873.38     6362.81    135.98 o 
   5   1   0      577.56      595.14     13.38 o 
   6   1   0     2236.27     2061.06     41.25 o 
   7   1   0       77.44       79.92      4.25 o 
   8   1   0     4437.59     4408.56    114.14 o 
   9   1   0      249.29      252.18     16.54 o 
  10   1   0       59.16       55.22     10.80 o 
  11   1   0       15.30       14.32      8.29 o 
  12   1   0      320.26      288.69     23.43 o 
  13   1   0       12.79       30.27     11.38 o 
   0   2   0    17525.62    19953.99    600.56 o 
   1   2   0        2.25        9.10      2.81 o 
   2   2   0     2685.20     2936.70     62.72 o 
   3   2   0      328.13      403.88     12.64 o 
   4   2   0      869.16      837.74     23.82 o 
   5   2   0       54.05       65.84      5.78 o 
   6   2   0       68.81       96.83      6.34 o 
   7   2   0       55.51       66.84      9.77 o 
   8   2   0      654.42      614.30     20.77 o 
   9   2   0      263.42      263.85     17.15 o 
  10   2   0      745.99      725.60     57.56 o 
  11   2   0       56.58       80.32     12.06 o 
  12   2   0      144.32      188.09     17.71 o 
  13   2   0        0.15        2.00     15.59 o 
   1   3   0       45.81       53.73     10.30 o 
   2   3   0     9331.71    10031.00    248.81 o 
   3   3   0     1917.96     2042.09     45.08 o 
   4   3   0     5428.53     5852.96    124.63 o 
   5   3   0       37.68       33.70      4.21 o 
   6   3   0      570.39      509.55     17.20 o 
   7   3   0        1.06        4.09      3.37 o 
   8   3   0      326.52      325.48     17.92 o 
   9   3   0      237.46      228.83     16.17 o 
  10   3   0       94.05       97.67     17.41 o 
  11   3   0      175.37      194.08     17.05 o 
  12   3   0      110.85      100.61     14.25 o 
  13   3   0        0.80       -9.72      9.45 o 
   0   4   0       42.43       63.78      5.96 o 
   1   4   0       80.77       97.96     11.69 o 
   2   4   0     1917.87     2025.67     53.39 o 
   3   4   0     2819.91     2914.90     75.52 o 
   4   4   0       23.37       14.92      3.69 o 
   5   4   0       26.68       37.83      4.35 o 
   6   4   0     3355.63     3223.26     82.16 o 
   7   4   0       17.83       17.58      6.06 o 
   8   4   0     1083.44      994.01     39.07 o 
   9   4   0      144.49      146.91     13.60 o 
  10   4   0       99.05       98.40     12.69 o 
  11   4   0        1.42       -8.46      6.55 o 
  12   4   0        1.55       -2.74      8.87 o 
  13   4   0        1.58        6.39     10.22 o 
   1   5   0     8454.33     8749.80    189.47 o 
   2   5   0      715.45      715.39     27.30 o 
   3   5   0      266.45      302.56     26.62 o 
   4   5   0       77.77       81.04      6.60 o 
   5   5   0     3488.64     3726.24     97.18 o 
   6   5   0        8.33       -0.24      3.55 o 
   7   5   0      563.16      550.72     19.85 o 
   8   5   0        4.34        6.64      5.34 o 
   9   5   0      159.65      144.93     11.24 o 
  10   5   0        1.51        6.04      6.84 o 
  11   5   0       55.73       64.06     10.59 o 
  12   5   0       88.46      108.67     14.16 o 
   0   6   0       51.72       41.47      7.30 o 
   1   6   0     1134.42     1067.42     38.82 o 
   2   6   0      511.71      530.51     17.63 o 
   3   6   0     1822.49     1914.41     60.82 o 
   4   6   0     1244.35     1238.94     36.34 o 
   5   6   0      240.54      244.34     19.29 o 
   6   6   0      529.45      533.20     19.92 o 
   7   6   0      996.89      945.05     38.56 o 
   8   6   0        0.02        3.19      5.86 o 
   9   6   0       30.09       37.38      8.83 o 
  10   6   0      146.19      182.25     14.09 o 
  11   6   0      267.11      229.98     16.72 o 
  12   6   0        2.24        9.13      9.97 o 
   1   7   0      903.27      893.43     40.52 o 
   2   7   0     1916.28     1817.43     44.35 o 
   3   7   0      169.95      181.67     25.65 o 
   4   7   0     1213.69     1164.54     35.98 o 
   5   7   0     1255.73     1338.81     35.22 o 
   6   7   0      107.07      123.33     12.40 o 
   7   7   0       75.24       65.53     16.40 o 
   8   7   0       77.33       80.22     17.66 o 
   9   7   0       55.06       75.23     18.80 o 
  10   7   0       16.81        4.95     15.23 o 
  11   7   0       28.62       40.82     19.30 o 
   0   8   0     1358.48     1325.23     71.24 o 
   1   8   0      367.11      368.29     64.11 o 
   2   8   0      457.83      406.52     27.42 o 
   3   8   0     1677.68     1805.62     65.16 o 
   4   8   0      327.25      341.08     16.87 o 
   5   8   0      316.79      347.95     17.25 o 
   6   8   0       29.98       36.34     10.10 o 
   7   8   0       54.51       31.20     10.21 o 
   8   8   0      116.31      120.80     15.71 o 
   9   8   0      159.76      146.19     17.80 o 
  10   8   0       24.41       30.11     12.41 o 
   1   9   0      234.22      217.92     47.26 o 
   2   9   0        4.44        4.13     10.91 o 
   3   9   0        8.70       18.89      8.98 o 
   4   9   0      117.75      137.01     15.19 o 
   5   9   0       85.61      106.58     14.28 o 
   6   9   0      475.18      443.25     38.30 o 
   7   9   0       49.76       57.94     18.38 o 
   8   9   0       74.27       87.64     21.65 o 
   0  10   0        0.39        6.38     13.17 o 
   1  10   0       10.60        5.61      9.81 o 
   2  10   0       67.57       67.27     12.97 o 
   3  10   0        4.90        8.36     12.15 o 
   4  10   0       86.07       69.67     13.44 o 
   5  10   0       19.64       19.13     13.64 o 
   1  11   0      146.75      159.26     19.65 o 
   2  11   0       22.87       20.89     19.97 o 
   3  11   0        0.77        9.40     17.37 o 
 -13   0   1      359.31      358.38     35.62 o 
 -11   0   1       49.17       47.79     13.43 o 
  -9   0   1     3312.91     3287.34    106.52 o 
  -7   0   1      899.10      790.23     31.92 o 
  -5   0   1     6953.48     7075.60    173.71 o 
  -3   0   1    25060.58    27223.66    660.15 o 
   1   0   1     2963.68     3381.09    101.71 o 
   3   0   1     9288.30     9714.31    237.08 o 
   5   0   1      407.57      386.92     12.23 o 
   7   0   1     5940.82     5868.97    178.61 o 
   9   0   1     1336.66     1382.88     72.92 o 
  11   0   1      225.60      179.57     23.28 o 
  13   0   1        9.90       13.55     14.18 o 
 -13   1   1       16.21       46.57     11.47 o 
 -12   1   1      301.74      290.01     24.00 o 
 -11   1   1      609.43      609.97     29.62 o 
 -10   1   1        2.52       13.57      6.38 o 
  -9   1   1     2026.47     1861.68     52.39 o 
  -8   1   1      405.01      415.52     15.69 o 
  -7   1   1      776.69      769.06     17.32 o 
  -6   1   1     1913.93     2015.06     40.25 o 
  -5   1   1     8522.98     9045.57    192.93 o 
  -4   1   1      626.98      612.99     18.01 o 
  -3   1   1      731.58      688.34     19.38 o 
  -2   1   1    10097.98    11743.48    354.57 o 
  -1   1   1    30408.59    30877.13    643.61 o 
   0   1   1      357.17      403.13     13.92 o 
   1   1   1    12051.01    13909.93    342.91 o 
   2   1   1      262.39      294.43      7.70 o 
   3   1   1     1821.40     1851.13     40.78 o 
   4   1   1     1579.33     1635.52     36.74 o 
   5   1   1     2506.32     2518.46     49.55 o 
   6   1   1      441.86      475.69     11.61 o 
   7   1   1        2.57        3.52      2.48 o 
   8   1   1      178.51      157.29      9.16 o 
   9   1   1      567.53      506.94     24.50 o 
  10   1   1      952.10      872.81     36.83 o 
  11   1   1      108.22      124.58     18.27 o 
  12   1   1      116.76      114.36     14.88 o 
  13   1   1        0.02        2.06      9.77 o 
 -13   2   1      228.65      238.30     20.80 o 
 -12   2   1      143.01      142.85     16.03 o 
 -11   2   1        0.53       -4.25      6.77 o 
 -10   2   1      241.72      235.61     16.92 o 
  -9   2   1      925.13      936.76     37.59 o 
  -8   2   1      538.99      513.92     18.31 o 
  -7   2   1     4084.86     4125.03    106.65 o 
  -6   2   1     1666.57     1621.41     44.44 o 
  -5   2   1       14.16       18.77      3.25 o 
  -4   2   1       11.10        1.65      2.09 o 
  -3   2   1     1091.02     1023.75     34.08 o 
  -2   2   1      143.69      151.56      7.35 o 
  -1   2   1    10752.52    12297.77    303.39 o 
   0   2   1        4.58       13.93      2.15 o 
   1   2   1       36.69       38.04      6.22 o 
   2   2   1     5346.51     6001.97    156.09 o 
   3   2   1       39.78       56.77      9.76 o 
   4   2   1      145.76      126.81      8.71 o 
   5   2   1      103.53      146.39     11.43 o 
   6   2   1       80.19       81.47      5.82 o 
   7   2   1     3547.31     3538.09     78.60 o 
   8   2   1        4.64       11.99      4.09 o 
   9   2   1      116.53      138.87     13.02 o 
  10   2   1       13.67       17.36      7.37 o 
  11   2   1      188.12      144.87     15.08 o 
  12   2   1        0.21        4.46     10.53 o 
  13   2   1      322.04      347.01     35.14 o 
 -13   3   1        2.13        3.62     10.64 o 
 -12   3   1       43.36       18.58      9.60 o 
 -11   3   1       47.91       55.69     13.34 o 
 -10   3   1       25.81       19.28      7.49 o 
  -9   3   1       58.71       64.11      9.87 o 
  -8   3   1       57.72       59.91      6.58 o 
  -7   3   1      557.43      525.60     18.24 o 
  -6   3   1      187.26      190.08      9.30 o 
  -5   3   1     1105.65      995.63     35.09 o 
  -4   3   1       24.57       31.92      6.64 o 
  -3   3   1      560.99      602.85     34.04 o 
  -2   3   1      546.88      608.09     17.92 o 
  -1   3   1     3135.93     3252.94     82.44 o 
   0   3   1      291.03      266.59      7.92 o 
   1   3   1     6769.41     7388.77    158.99 o 
   2   3   1       87.55       81.93      8.03 o 
   3   3   1      606.84      644.76     66.09 o 
   4   3   1     1164.12     1164.18     32.21 o 
   5   3   1     2317.80     2149.80     57.06 o 
   6   3   1      808.15      792.64     24.37 o 
   7   3   1      912.89      863.24     26.47 o 
   8   3   1      455.21      454.14     22.04 o 
   9   3   1        1.25        5.24      6.33 o 
  10   3   1      234.66      252.78     18.24 o 
  11   3   1      177.91      215.27     18.23 o 
  12   3   1       40.11       33.37     10.66 o 
  13   3   1       36.19       73.86     14.58 o 
 -13   4   1       60.33       41.99     12.94 o 
 -12   4   1       66.41       66.06     12.94 o 
 -11   4   1       75.56       78.04     21.23 o 
 -10   4   1      483.42      446.82     24.29 o 
  -9   4   1       10.97       15.47      6.66 o 
  -8   4   1       10.26       12.67      8.92 o 
  -7   4   1      149.20      131.17      7.54 o 
  -6   4   1      217.29      220.34     10.04 o 
  -5   4   1      206.10      194.03     11.16 o 
  -4   4   1      837.38      865.58     59.85 o 
  -3   4   1     3290.47     3458.70     88.92 o 
  -2   4   1     1390.35     1289.27     48.55 o 
  -1   4   1      900.39      993.51     27.92 o 
   0   4   1     3410.62     3284.92     72.75 o 
   1   4   1     2298.94     2254.57     57.42 o 
   2   4   1     2493.96     2637.41     59.24 o 
   3   4   1     5588.67     5646.65    142.53 o 
   4   4   1      997.66      964.37     23.63 o 
   5   4   1     2798.50     2760.83     61.53 o 
   6   4   1      648.08      655.34     26.20 o 
   7   4   1       11.92        8.12      5.28 o 
   8   4   1       41.09       61.04     17.91 o 
   9   4   1      165.27      187.90     15.32 o 
  10   4   1       78.30       65.44     15.12 o 
  11   4   1       10.67       15.57      8.89 o 
  12   4   1        0.14      -10.42      8.65 o 
  13   4   1       60.03       46.11     17.83 o 
 -12   5   1       60.83       79.10     12.09 o 
 -11   5   1      151.32      172.96     14.20 o 
 -10   5   1      128.04      135.28     12.00 o 
  -9   5   1       52.07       42.10      7.58 o 
  -8   5   1      806.60      720.11     24.84 o 
  -7   5   1      146.19      150.41      8.61 o 
  -6   5   1        7.33        4.66      3.76 o 
  -5   5   1      549.94      564.24     19.46 o 
  -4   5   1     5755.39     6055.65    153.87 o 
  -3   5   1     2688.24     2753.78     72.34 o 
  -2   5   1     1441.66     1426.08     39.58 o 
  -1   5   1     1779.53     2036.43     47.14 o 
   0   5   1     1364.70     1287.30     51.53 o 
   1   5   1        2.94       12.94      4.60 o 
   2   5   1     5934.14     6008.82    131.46 o 
   3   5   1      124.22      112.36     15.48 o 
   4   5   1     2223.86     2245.58     60.24 o 
   5   5   1     1546.92     1567.16     52.02 o 
   6   5   1      253.46      230.34     13.41 o 
   7   5   1      112.73      100.30     10.36 o 
   8   5   1      282.36      266.34     28.29 o 
   9   5   1      289.05      261.18     14.54 o 
  10   5   1        4.40       -8.00      6.55 o 
  11   5   1      247.48      279.76     17.98 o 
  12   5   1       29.91       31.01     11.01 o 
 -12   6   1       62.44       83.04     13.23 o 
 -11   6   1        7.01        9.58      8.77 o 
 -10   6   1      411.26      394.94     19.56 o 
  -9   6   1      169.82      193.93     23.40 o 
  -8   6   1       38.38       43.28      9.53 o 
  -7   6   1      527.33      524.81     20.51 o 
  -6   6   1     1382.41     1398.68     41.39 o 
  -5   6   1      224.00      207.88     11.42 o 
  -4   6   1     1525.40     1533.47     52.75 o 
  -3   6   1     2603.82     2542.81     83.91 o 
  -2   6   1     1148.42     1067.62     71.01 o 
  -1   6   1        7.02       10.52      3.88 o 
   0   6   1     1724.19     1824.41     43.42 o 
   1   6   1      303.48      255.17      9.97 o 
   2   6   1       85.30       90.87     20.12 o 
   3   6   1      326.91      318.52     11.75 o 
   4   6   1     2290.67     2224.74     60.69 o 
   5   6   1      161.83      146.59      9.67 o 
   6   6   1       20.94       29.80     15.63 o 
   7   6   1       62.96       73.08     10.65 o 
   8   6   1       71.00       69.99      8.91 o 
   9   6   1        0.99       -2.89      6.29 o 
  10   6   1      207.81      229.07     15.23 o 
  11   6   1      134.47      194.84     28.53 o 
 -11   7   1       19.75        0.63     15.86 o 
 -10   7   1       13.01       33.86     17.37 o 
  -9   7   1       33.45       28.36     11.13 o 
  -8   7   1     1353.94     1356.71     52.80 o 
  -7   7   1      769.22      737.41     52.63 o 
  -6   7   1      711.08      694.78     34.34 o 
  -5   7   1      233.92      243.74     26.85 o 
  -4   7   1        6.38       11.62      4.49 o 
  -3   7   1     1529.49     1498.88     37.90 o 
  -2   7   1      114.75      128.95     10.05 o 
  -1   7   1     1467.10     1370.72     34.76 o 
   0   7   1      424.59      433.99     17.80 o 
   1   7   1      994.91      949.90     25.70 o 
   2   7   1     1516.70     1543.52     38.50 o 
   3   7   1       62.05       72.66      7.95 o 
   4   7   1      664.66      728.89     28.47 o 
   5   7   1     1877.20     1868.31     53.97 o 
   6   7   1      219.46      200.61     31.97 o 
   7   7   1      207.83      206.42     24.04 o 
   8   7   1      124.74      126.03     21.31 o 
   9   7   1        1.15      -17.37     11.58 o 
  10   7   1      116.20       81.77     21.61 o 
  11   7   1        1.84       -2.14     16.61 o 
  -6   8   1      608.02      718.17     33.40 o 
  -5   8   1        0.70       -1.97      6.89 o 
  -4   8   1      359.43      381.55     42.56 o 
  -3   8   1     1091.40     1042.25     77.78 o 
  -2   8   1      387.88      411.60     38.78 o 
  -1   8   1      245.54      222.73     27.66 o 
   0   8   1     1881.91     1913.44     54.92 o 
   1   8   1      141.38      129.67     10.44 o 
   2   8   1       42.06       51.69      8.79 o 
   3   8   1       21.55       43.38      7.70 o 
   4   8   1      344.35      318.78     24.35 o 
   5   8   1      226.75      247.95     18.54 o 
   6   8   1      586.33      647.30     31.54 o 
   7   8   1      122.23      129.88     15.44 o 
   8   8   1       30.38       24.11     11.02 o 
   9   8   1       19.23       23.10     11.84 o 
  -8   9   1       69.21       70.32     20.56 o 
  -7   9   1       11.75       -5.45     10.87 o 
  -6   9   1        0.33        0.96     10.40 o 
  -5   9   1       15.58       16.65      9.16 o 
  -4   9   1       56.87       93.35     20.87 o 
  -3   9   1       16.32       10.55      9.86 o 
  -2   9   1      243.75      285.93     20.17 o 
  -1   9   1        0.44       -6.38      7.67 o 
   0   9   1        0.04        5.30      8.57 o 
   1   9   1       15.37       18.19      9.44 o 
   2   9   1     1118.95     1125.42     68.74 o 
   3   9   1       39.40       41.47     10.98 o 
   4   9   1      593.23      617.00     30.62 o 
   5   9   1        1.45       18.33     13.34 o 
   6   9   1       44.06       79.76     18.38 o 
   7   9   1      104.47       67.88     19.47 o 
   8   9   1       34.52       46.23     18.29 o 
  -5  10   1        2.09        2.56     12.96 o 
  -4  10   1      114.97      114.57     16.01 o 
  -3  10   1       21.43       18.56     10.42 o 
  -2  10   1       14.84        7.67      9.86 o 
  -1  10   1        8.52        1.41      9.04 o 
   0  10   1       48.09       53.21     12.55 o 
   1  10   1      103.77      107.87     15.27 o 
   2  10   1       18.27       28.89     11.13 o 
   3  10   1       16.99       18.56     10.72 o 
   4  10   1       23.53       25.42     15.27 o 
   5  10   1        2.62       -9.73     12.00 o 
  -3  11   1        0.02        3.10     16.87 o 
  -2  11   1      160.86      186.95     29.37 o 
  -1  11   1       37.04       38.25     14.16 o 
   0  11   1       21.01       30.94     15.44 o 
   1  11   1      100.36      130.04     18.19 o 
   2  11   1       69.77      134.05     26.56 o 
 -14   0   2        0.85       -6.25     14.89 o 
 -12   0   2       71.82       82.19     17.41 o 
 -10   0   2      257.08      233.81     23.01 o 
  -8   0   2       65.67       71.89      8.18 o 
  -6   0   2    12280.25    12999.46    317.31 o 
  -4   0   2       86.16      104.28      4.55 o 
  -2   0   2     9225.03     9841.48    297.16 o 
   0   0   2     7734.22     8532.60    208.50 o 
   2   0   2    16491.07    17750.99    525.52 o 
   4   0   2    13318.19    13650.56    405.70 o 
   6   0   2    11623.58    12434.08    371.83 o 
   8   0   2      280.41      312.32     15.56 o 
  10   0   2      306.27      286.26     26.77 o 
  12   0   2       14.71       16.45     13.59 o 
 -14   1   2      305.65      294.76     34.59 o 
 -13   1   2        6.39       -6.82      8.33 o 
 -12   1   2       82.68       93.43     14.08 o 
 -11   1   2       73.43       66.08     11.96 o 
 -10   1   2     1250.44     1312.56     85.84 o 
  -9   1   2      178.53      173.09     14.25 o 
  -8   1   2     2600.88     2609.35     69.99 o 
  -7   1   2      333.84      317.04     10.12 o 
  -6   1   2        0.41        8.40      2.54 o 
  -5   1   2       56.57       80.15      4.60 o 
  -4   1   2     3259.68     3051.54     67.36 o 
  -3   1   2       28.33       28.38      2.72 o 
  -2   1   2    15065.46    16932.46    353.24 o 
  -1   1   2      328.00      333.54      9.45 o 
   0   1   2      790.05      705.44     23.67 o 
   1   1   2      853.43      921.91     18.32 o 
   2   1   2    18022.85    19912.63    420.09 o 
   3   1   2     4379.87     4976.90    106.50 o 
   4   1   2      462.87      491.45     11.77 o 
   5   1   2      341.18      280.31      7.62 o 
   6   1   2     3888.39     3847.38     74.81 o 
   7   1   2     1043.96      936.88     20.92 o 
   8   1   2     1087.52     1030.71     29.63 o 
   9   1   2        0.01       -0.41      8.60 o 
  10   1   2       22.42       20.24     16.66 o 
  11   1   2      162.08      125.91     14.68 o 
  12   1   2       34.43       43.23     10.99 o 
  13   1   2        2.06        3.68      9.88 o 
 -13   2   2       30.53       31.81     10.72 o 
 -12   2   2      445.67      369.26     23.45 o 
 -11   2   2      401.91      397.09     23.69 o 
 -10   2   2     2006.94     1994.44     71.21 o 
  -9   2   2      340.91      357.81     15.25 o 
  -8   2   2      881.80      817.27     26.02 o 
  -7   2   2        8.53        9.16      5.00 o 
  -6   2   2     5420.85     5611.92    142.32 o 
  -5   2   2     1042.36     1126.41     31.69 o 
  -4   2   2     7692.82     8366.32    208.61 o 
  -3   2   2     3808.00     3948.21     84.44 o 
  -2   2   2     1326.20     1552.70     50.84 o 
  -1   2   2     3289.46     3521.70     88.59 o 
   0   2   2     4045.67     4666.76    142.80 o 
   1   2   2    37010.69    40592.63    758.61 o 
   2   2   2     9677.81    10582.95    261.59 o 
   3   2   2     2401.69     2513.21     64.29 o 
   4   2   2     5500.23     5867.92    126.07 o 
   5   2   2      869.41      987.37     23.87 o 
   6   2   2     1014.28     1052.51     25.78 o 
   7   2   2     1225.46     1162.43     34.74 o 
   8   2   2      566.95      503.36     15.17 o 
   9   2   2      966.86      960.09     38.72 o 
  10   2   2      972.24     1069.89     45.86 o 
  11   2   2       47.22       39.36      9.63 o 
  12   2   2       13.08       28.09      9.92 o 
  13   2   2        0.98        1.05     13.36 o 
 -13   3   2       24.90       30.28     10.92 o 
 -12   3   2        2.58        4.82      7.89 o 
 -11   3   2      472.95      535.92     27.81 o 
 -10   3   2       94.73      112.91     12.81 o 
  -9   3   2      501.55      441.08     17.70 o 
  -8   3   2      484.42      463.20     17.34 o 
  -7   3   2      447.61      401.60     27.87 o 
  -6   3   2      337.94      341.55     27.84 o 
  -5   3   2       47.10       33.86      3.87 o 
  -4   3   2       44.48       31.70      3.30 o 
  -3   3   2     5235.21     5799.37    145.70 o 
  -2   3   2     1790.95     1878.11     49.08 o 
  -1   3   2       18.10       24.41      5.34 o 
   0   3   2      138.73      211.63      9.30 o 
   1   3   2       16.25       15.00      2.25 o 
   2   3   2    11776.72    12581.21    236.67 o 
   3   3   2      493.63      514.32     19.52 o 
   4   3   2     9161.37     9666.14    240.75 o 
   5   3   2      434.23      398.66     13.83 o 
   6   3   2       16.40       32.72      5.98 o 
   7   3   2       54.37       50.19      7.79 o 
   8   3   2     1096.76     1120.02     52.89 o 
   9   3   2       16.25        6.62      6.50 o 
  10   3   2      384.45      382.44     22.63 o 
  11   3   2      149.77      178.61     32.41 o 
  12   3   2        9.60       18.64      9.35 o 
  13   3   2       37.01       46.30     13.41 o 
 -13   4   2       23.84       11.62     15.02 o 
 -12   4   2        1.42        0.88     11.58 o 
 -11   4   2        1.17       12.84     11.58 o 
 -10   4   2       29.96       38.14     12.92 o 
  -9   4   2      296.11      293.31     15.02 o 
  -8   4   2       46.68       48.12      5.59 o 
  -7   4   2        2.62        4.29      4.21 o 
  -6   4   2      993.11      984.47     30.07 o 
  -5   4   2     2194.19     2271.26     51.66 o 
  -4   4   2      733.13      808.45     24.43 o 
  -3   4   2     9703.80    10572.46    263.50 o 
  -2   4   2     1172.29     1052.96     29.66 o 
  -1   4   2      798.57      927.20     40.19 o 
   0   4   2     3066.03     2889.02     64.40 o 
   1   4   2      607.58      577.50     21.92 o 
   2   4   2     1715.08     1757.45     58.32 o 
   3   4   2      974.68      987.82     28.20 o 
   4   4   2     1443.71     1327.42     41.69 o 
   5   4   2      294.71      259.75     24.97 o 
   6   4   2     3763.88     3746.60     97.32 o 
   7   4   2      678.17      673.11     28.53 o 
   8   4   2       18.42       16.66      7.18 o 
   9   4   2      454.27      413.50     22.76 o 
  10   4   2      916.12      924.07     39.74 o 
  11   4   2        0.13       -1.64     11.71 o 
  12   4   2      144.49      161.53     17.43 o 
  13   4   2        2.31       -3.06     15.73 o 
 -12   5   2        8.92        0.64      8.52 o 
 -11   5   2       30.58       23.24      8.48 o 
 -10   5   2      150.54      150.78     17.52 o 
  -9   5   2       13.85        6.33      5.90 o 
  -8   5   2     1135.54     1123.13     29.96 o 
  -7   5   2      951.77      936.95     25.44 o 
  -6   5   2     1879.73     1703.73     56.02 o 
  -5   5   2     1002.50      964.47     29.54 o 
  -4   5   2        2.53       10.00      4.46 o 
  -3   5   2      295.68      250.67     10.90 o 
  -2   5   2      638.51      658.82     20.77 o 
  -1   5   2     2976.89     2704.38     70.79 o 
   0   5   2       33.90       27.00      3.59 o 
   1   5   2      236.64      224.39     20.96 o 
   2   5   2     1774.01     1755.76     41.24 o 
   3   5   2      745.66      665.01     41.63 o 
   4   5   2      251.66      259.09     10.09 o 
   5   5   2     2063.49     1947.54     45.18 o 
   6   5   2       50.29       57.41      9.78 o 
   7   5   2        5.26       -4.37      4.70 o 
   8   5   2      103.28      126.06     10.09 o 
   9   5   2       12.24       13.63      6.69 o 
  10   5   2        8.87        9.71      8.18 o 
  11   5   2        2.93        9.91     10.55 o 
  12   5   2       94.41       95.28     15.86 o 
 -12   6   2      104.84      134.88     14.74 o 
 -11   6   2        0.02       -0.26      8.19 o 
 -10   6   2      403.21      365.59     19.39 o 
  -9   6   2     1315.94     1351.27     79.84 o 
  -8   6   2       43.00       37.18      9.03 o 
  -7   6   2      806.32      797.73     27.39 o 
  -6   6   2       21.94       50.92      7.08 o 
  -5   6   2      195.84      205.01     14.12 o 
  -4   6   2      249.91      283.50     12.80 o 
  -3   6   2      454.46      452.23     16.77 o 
  -2   6   2       84.21      104.40     16.45 o 
  -1   6   2      223.16      210.60     14.98 o 
   0   6   2        8.55        1.52      3.28 o 
   1   6   2     2794.09     2828.42     64.78 o 
   2   6   2      110.14      133.03      7.29 o 
   3   6   2      164.77      170.33     12.99 o 
   4   6   2      133.67      138.63     10.14 o 
   5   6   2      553.32      502.73     16.29 o 
   6   6   2       22.67       38.34      8.22 o 
   7   6   2      153.26      157.25     10.70 o 
   8   6   2      365.78      335.98     30.59 o 
   9   6   2        1.67       -3.40     12.00 o 
  10   6   2      191.87      200.12     27.19 o 
  11   6   2      123.51       87.64     22.74 o 
 -11   7   2      132.72      169.14     25.07 o 
 -10   7   2       14.73       16.88     11.85 o 
  -9   7   2        3.59        4.44      9.16 o 
  -8   7   2       47.96       73.60     13.53 o 
  -7   7   2      480.66      546.87     22.03 o 
  -6   7   2      172.44      195.11     12.56 o 
  -5   7   2     2326.31     2411.17     66.91 o 
  -4   7   2     1277.08     1240.07     37.60 o 
  -3   7   2        7.66       11.83      4.51 o 
  -2   7   2      522.22      452.15     18.12 o 
  -1   7   2     1201.21     1080.75     40.75 o 
   0   7   2     1701.08     1486.93     53.67 o 
   1   7   2      452.69      445.98     66.49 o 
   2   7   2     1052.22      949.58     30.26 o 
   3   7   2      676.70      586.12     33.17 o 
   4   7   2       14.05        8.78      7.00 o 
   5   7   2      237.01      246.44     28.00 o 
   6   7   2      108.33      112.15     12.77 o 
   7   7   2       35.99       27.28     14.75 o 
   8   7   2        1.08        6.94      8.23 o 
   9   7   2      103.48      116.92     15.45 o 
  10   7   2        8.39        5.53      9.91 o 
  -6   8   2      141.60      155.13     15.45 o 
  -5   8   2       87.47       88.65     10.26 o 
  -4   8   2        0.24       -0.88      5.58 o 
  -3   8   2      248.10      269.09     14.85 o 
  -2   8   2     1110.68     1038.26     33.71 o 
  -1   8   2       13.29       22.77      8.69 o 
   0   8   2      371.85      338.34     16.17 o 
   1   8   2      601.37      593.65     56.60 o 
   2   8   2        2.22        3.22      5.77 o 
   3   8   2     2442.64     2488.05     69.69 o 
   4   8   2      545.64      531.82     22.98 o 
   5   8   2      374.36      412.30     23.94 o 
   6   8   2        0.17        5.68      8.41 o 
   7   8   2      173.65      162.50     16.78 o 
   8   8   2        2.80       -1.36      9.25 o 
   9   8   2       70.03      106.59     15.77 o 
  -8   9   2       28.81       28.70     17.33 o 
  -7   9   2       30.33       38.60     15.78 o 
  -6   9   2       46.62       54.40     11.58 o 
  -5   9   2      165.43      160.25     16.72 o 
  -4   9   2        4.43       16.52      8.25 o 
  -3   9   2      238.04      219.50     18.21 o 
  -2   9   2       15.17       15.19      8.95 o 
  -1   9   2      408.45      414.18     45.44 o 
   0   9   2      142.42      159.95     15.80 o 
   1   9   2      257.52      254.89     19.01 o 
   2   9   2      405.28      441.27     25.57 o 
   3   9   2       97.05       87.03     13.11 o 
   4   9   2      367.93      328.26     32.01 o 
   5   9   2      441.04      395.05     34.95 o 
   6   9   2       89.94      129.14     22.45 o 
   7   9   2      227.71      248.37     30.33 o 
   8   9   2        1.07       -0.88     14.52 o 
  -5  10   2        5.70        5.26      9.97 o 
  -4  10   2        0.04       10.34     10.30 o 
  -3  10   2       40.39       41.55     11.85 o 
  -2  10   2        0.75       -3.28      9.22 o 
  -1  10   2      113.18      141.69     17.56 o 
   0  10   2       37.04       33.65     11.22 o 
   1  10   2        1.90        3.53      8.97 o 
   2  10   2        0.25       15.00     10.07 o 
   3  10   2      114.71      127.96     22.61 o 
   4  10   2        2.79        7.85     13.72 o 
   5  10   2        8.45        4.20     13.68 o 
  -3  11   2       38.34       36.08     20.77 o 
  -2  11   2        5.41        0.29     12.65 o 
  -1  11   2       64.64       90.03     16.61 o 
   0  11   2       11.06       13.02     12.40 o 
   1  11   2      127.15       85.67     22.78 o 
   2  11   2       24.64       36.04     19.05 o 
 -13   0   3      765.46      811.95     54.58 o 
 -11   0   3        7.21        5.37      9.99 o 
  -9   0   3      101.83       82.68      9.30 o 
  -7   0   3      333.85      276.58     14.07 o 
  -5   0   3    14442.25    14527.03    440.11 o 
  -3   0   3     1258.95     1113.65     36.37 o 
  -1   0   3       85.55      159.83      5.60 o 
   1   0   3    11822.50    12873.94    312.64 o 
   3   0   3     3448.08     3428.64    104.47 o 
   5   0   3      102.95      119.43      7.88 o 
   7   0   3     1304.82     1231.19    102.89 o 
   9   0   3      490.50      499.77     34.91 o 
  11   0   3        0.47       -5.54      9.27 o 
  13   0   3        8.94        7.30     14.98 o 
 -14   1   3       23.75       17.16     11.64 o 
 -13   1   3       73.79       88.75     14.11 o 
 -12   1   3       46.26       38.96      9.83 o 
 -11   1   3      328.38      324.22     33.79 o 
 -10   1   3       66.32       76.80      8.98 o 
  -9   1   3       14.04        9.46      4.17 o 
  -8   1   3      399.29      374.51     12.64 o 
  -7   1   3     5426.30     5574.13    122.83 o 
  -6   1   3     1591.97     1592.89     32.90 o 
  -5   1   3     7956.94     8618.44    185.98 o 
  -4   1   3      733.53      686.83     17.24 o 
  -3   1   3     1888.05     1885.19     42.32 o 
  -2   1   3    26131.89    29635.81    617.58 o 
  -1   1   3     5086.37     5256.27    112.85 o 
   0   1   3      333.15      288.50      8.63 o 
   1   1   3     2431.70     2601.28     56.11 o 
   2   1   3     2984.45     3092.62     66.78 o 
   3   1   3     5104.46     5330.51    114.16 o 
   4   1   3     3882.67     4155.74     79.94 o 
   5   1   3     3554.82     3498.29     67.95 o 
   6   1   3       64.52       44.13      3.32 o 
   7   1   3      824.39      825.34     21.59 o 
   8   1   3       59.67       57.20      5.36 o 
   9   1   3       16.52       12.51      6.94 o 
  10   1   3      140.23      143.44     17.43 o 
  11   1   3        2.41        8.42      8.25 o 
  12   1   3        2.95       13.47      9.12 o 
  13   1   3        2.65      -10.07      9.55 o 
 -13   2   3      308.52      323.09     27.98 o 
 -12   2   3       52.90       46.87     10.62 o 
 -11   2   3       10.38        6.84      6.95 o 
 -10   2   3      294.26      265.96     24.44 o 
  -9   2   3     1028.51     1057.89     32.85 o 
  -8   2   3      510.58      482.25     17.64 o 
  -7   2   3     1622.75     1545.69     43.46 o 
  -6   2   3      939.81      961.02     28.40 o 
  -5   2   3      747.97      636.44     46.93 o 
  -4   2   3     7080.91     7812.79    165.39 o 
  -3   2   3     4572.89     4523.10     96.64 o 
  -2   2   3     2006.23     2280.15     58.37 o 
  -1   2   3     8312.93     9199.37    227.93 o 
   0   2   3      201.56      215.56     21.14 o 
   1   2   3      523.34      483.83     18.07 o 
   2   2   3      226.66      226.01      7.34 o 
   3   2   3     1208.11     1173.56     27.01 o 
   4   2   3     5813.27     6135.20    131.75 o 
   5   2   3       21.17       10.52      2.36 o 
   6   2   3     1879.69     1794.27     36.78 o 
   7   2   3     1137.44     1125.68     28.07 o 
   8   2   3        3.51        7.58      3.56 o 
   9   2   3       10.07        3.63      6.69 o 
  10   2   3      194.90      174.71     15.55 o 
  11   2   3       66.71       48.00     11.06 o 
  12   2   3        0.93        3.64      9.21 o 
  13   2   3       60.94       81.60     15.76 o 
 -13   3   3        1.17        2.82      9.45 o 
 -12   3   3      296.54      281.26     20.97 o 
 -11   3   3      136.95      144.30     15.11 o 
 -10   3   3        2.60        5.53      6.16 o 
  -9   3   3      400.98      392.52     21.99 o 
  -8   3   3      125.93      120.84      8.61 o 
  -7   3   3       89.45       81.34     10.81 o 
  -6   3   3     1389.85     1552.43     36.87 o 
  -5   3   3     2853.56     2971.00     65.77 o 
  -4   3   3       61.45       54.88      7.93 o 
  -3   3   3      362.00      505.65     46.82 o 
  -2   3   3     7092.74     7706.85    192.18 o 
  -1   3   3    13961.37    15167.26    374.88 o 
   0   3   3     2651.24     2773.06     70.71 o 
   1   3   3     8398.23     8906.13    191.08 o 
   2   3   3     1180.68     1253.43     25.50 o 
   3   3   3     1210.51     1279.31     45.79 o 
   4   3   3       11.51       16.34      4.18 o 
   5   3   3     3082.24     2876.07     74.78 o 
   6   3   3      790.26      702.60     28.12 o 
   7   3   3      310.79      315.13     17.06 o 
   8   3   3      303.32      265.44     16.04 o 
   9   3   3      695.10      653.52     29.86 o 
  10   3   3       39.90       49.60     10.28 o 
  11   3   3      412.08      464.84     26.51 o 
  12   3   3       97.13      117.14     15.93 o 
  13   3   3        1.40        8.56     16.03 o 
 -13   4   3        5.22       -1.77      9.20 o 
 -12   4   3        3.60        2.62      9.10 o 
 -11   4   3       20.50       17.41      7.73 o 
 -10   4   3        4.70        3.38      5.92 o 
  -9   4   3       51.99       69.51      7.21 o 
  -8   4   3      809.47      777.80     26.47 o 
  -7   4   3      488.51      468.52     21.53 o 
  -6   4   3      823.64      765.02     20.88 o 
  -5   4   3      295.68      276.08     11.65 o 
  -4   4   3      686.46      704.29     21.98 o 
  -3   4   3     3691.12     3665.76     94.16 o 
  -2   4   3     2778.75     2653.90     68.90 o 
  -1   4   3       17.91       32.38      6.12 o 
   0   4   3        7.55       25.01      3.62 o 
   1   4   3    11108.64    11464.61    246.02 o 
   2   4   3      181.30      137.22     22.21 o 
   3   4   3    14698.81    15465.41    291.18 o 
   4   4   3     2256.25     2130.47     43.03 o 
   5   4   3      107.74      116.33     14.79 o 
   6   4   3      343.25      333.47     22.47 o 
   7   4   3     2753.66     2617.80     87.73 o 
   8   4   3      111.35      122.73     12.63 o 
   9   4   3      667.95      691.92     31.41 o 
  10   4   3       78.32       85.90     12.30 o 
  11   4   3       36.12       30.84     14.54 o 
  12   4   3       11.47       -3.60      9.48 o 
 -12   5   3        1.24        8.18      8.50 o 
 -11   5   3      455.95      470.04     28.56 o 
 -10   5   3      356.03      405.85     19.28 o 
  -9   5   3      519.05      483.13     19.90 o 
  -8   5   3      372.19      352.08     13.85 o 
  -7   5   3       33.90       34.89      5.26 o 
  -6   5   3      335.30      285.57     22.16 o 
  -5   5   3      858.17      766.90     24.68 o 
  -4   5   3     3131.64     3129.53     82.26 o 
  -3   5   3     1097.69     1158.69     52.21 o 
  -2   5   3        9.86       19.13      4.79 o 
  -1   5   3     1517.12     1385.30     38.50 o 
   0   5   3      120.26       73.14     13.09 o 
   1   5   3     1895.87     1946.84     45.20 o 
   2   5   3     1264.97     1191.34     29.35 o 
   3   5   3      413.51      425.58     13.24 o 
   4   5   3      259.55      272.06     10.32 o 
   5   5   3       73.59       74.21      7.49 o 
   6   5   3      219.60      197.27     10.56 o 
   7   5   3      559.71      490.34     18.38 o 
   8   5   3      148.14      161.17     11.10 o 
   9   5   3      839.39      833.22     53.45 o 
  10   5   3        8.17       21.06     13.85 o 
  11   5   3      266.56      276.11     32.52 o 
  12   5   3        6.83       27.77     17.33 o 
 -12   6   3      206.07      247.39     18.14 o 
 -11   6   3        0.27        3.31      7.92 o 
 -10   6   3      155.54      164.52     16.71 o 
  -9   6   3      478.74      476.08     25.96 o 
  -8   6   3      236.91      236.17     13.86 o 
  -7   6   3      440.80      431.47     18.43 o 
  -6   6   3      865.07      861.72     28.44 o 
  -5   6   3       13.40       18.17      5.92 o 
  -4   6   3       58.05       72.76      7.10 o 
  -3   6   3      475.15      454.04     19.47 o 
  -2   6   3     1799.51     1719.65     47.84 o 
  -1   6   3       76.62       72.73      5.54 o 
   0   6   3      637.46      614.70     17.62 o 
   1   6   3      371.04      335.43     11.56 o 
   2   6   3       44.37       47.86      6.05 o 
   3   6   3      924.62      917.92     28.86 o 
   4   6   3      112.99       97.80      8.38 o 
   5   6   3       55.14       52.92      9.22 o 
   6   6   3       27.23       30.11      9.10 o 
   7   6   3       20.11       45.99      9.42 o 
   8   6   3        8.83       19.02      8.34 o 
   9   6   3       34.07       36.33     14.89 o 
  10   6   3      112.18      129.77     23.49 o 
  11   6   3        6.72       -2.31     14.68 o 
 -11   7   3       16.95       29.49     20.31 o 
 -10   7   3      169.29      252.65     31.34 o 
  -9   7   3       93.55       79.80     19.97 o 
  -8   7   3      896.89     1087.85     64.11 o 
  -7   7   3      170.55      193.68     16.12 o 
  -6   7   3       65.43       77.79     11.84 o 
  -5   7   3        2.41        8.31      7.46 o 
  -4   7   3        9.05       12.76      7.20 o 
  -3   7   3     1698.67     1598.93     57.43 o 
  -2   7   3       60.40       56.73     10.56 o 
  -1   7   3     1101.31      999.21     31.71 o 
   0   7   3      180.79      176.47     14.97 o 
   1   7   3      127.93      136.12     10.82 o 
   2   7   3        5.63        5.73      4.81 o 
   3   7   3        1.35        9.49      5.12 o 
   4   7   3       29.65       17.80      5.71 o 
   5   7   3      118.65      122.81     14.43 o 
   6   7   3      433.82      411.51     23.36 o 
   7   7   3       60.87       69.55     12.27 o 
   8   7   3       37.80       53.37     15.94 o 
   9   7   3        0.22       -2.83      8.98 o 
  10   7   3        0.60       -3.48     14.14 o 
  -8   8   3       39.39       44.22     17.70 o 
  -7   8   3      214.14      205.37     18.10 o 
  -6   8   3      483.91      555.87     28.29 o 
  -5   8   3      233.41      261.17     20.22 o 
  -4   8   3       62.00       68.93     12.58 o 
  -3   8   3        2.96       14.09      6.42 o 
  -2   8   3      906.43      923.53     31.07 o 
  -1   8   3      612.52      552.00     21.61 o 
   0   8   3     2312.66     2214.04     62.52 o 
   1   8   3       51.12       49.42      7.98 o 
   2   8   3      124.89      143.53     13.82 o 
   3   8   3       31.43       42.73      7.71 o 
   4   8   3      518.47      513.75     40.51 o 
   5   8   3       88.68       92.64     12.78 o 
   6   8   3      358.16      373.79     23.73 o 
   7   8   3       10.13       27.06     10.52 o 
   8   8   3       21.22       14.64     10.34 o 
   9   8   3        2.64       17.36     11.32 o 
  -7   9   3       24.09       43.21     16.70 o 
  -6   9   3       35.30       17.10     10.13 o 
  -5   9   3      161.50      158.72     16.84 o 
  -4   9   3      522.90      463.94     26.50 o 
  -3   9   3      259.90      284.24     20.57 o 
  -2   9   3     1209.90     1184.86     48.05 o 
  -1   9   3      135.78      143.42     12.18 o 
   0   9   3       43.58       55.99     10.22 o 
   1   9   3      201.10      242.11     21.27 o 
   2   9   3     1725.92     1731.03     52.20 o 
   3   9   3        1.24       10.25      7.01 o 
   4   9   3      231.06      241.19     19.58 o 
   5   9   3       14.24       17.04      9.57 o 
   6   9   3       58.11       55.20     12.04 o 
   7   9   3       28.84       32.45     12.00 o 
   8   9   3      340.47      399.26     27.69 o 
  -6  10   3      274.47      332.95     34.44 o 
  -5  10   3        3.35       14.01     11.58 o 
  -4  10   3      495.03      496.88     47.41 o 
  -3  10   3        8.89       18.40     10.63 o 
  -2  10   3      133.20      136.27     45.77 o 
  -1  10   3        5.38        3.59      8.69 o 
   0  10   3       98.19      136.80     16.72 o 
   1  10   3        0.02       -2.82      9.33 o 
   2  10   3       14.92        8.80     14.54 o 
   3  10   3       74.28       75.43     20.52 o 
   4  10   3      179.35      175.92     27.31 o 
   5  10   3       14.66       15.57     16.40 o 
  -2  11   3      254.92      286.81     24.51 o 
  -1  11   3       23.66       35.72     14.38 o 
   0  11   3        8.86       23.62     18.33 o 
   1  11   3        3.97       -3.31     15.94 o 
 -14   0   4       13.43        2.69     13.51 o 
 -12   0   4        4.69       -0.34     10.11 o 
 -10   0   4     1550.51     1450.89     52.70 o 
  -8   0   4     7553.31     7430.05    230.38 o 
  -6   0   4     3318.31     3298.21    104.61 o 
  -4   0   4      275.41      310.41     15.29 o 
  -2   0   4    21195.37    23700.98    488.97 o 
   0   0   4    25539.71    28955.04    701.51 o 
   2   0   4     9489.22     9645.38    235.25 o 
   4   0   4     1470.42     1297.48     42.61 o 
   6   0   4      925.53      834.24     30.33 o 
   8   0   4     1022.91     1067.55     38.72 o 
  10   0   4       25.77       24.75     12.29 o 
  12   0   4       85.96      110.89     22.07 o 
 -14   1   4      265.08      307.49     34.74 o 
 -13   1   4      210.20      214.60     19.61 o 
 -12   1   4       65.30       55.66     10.60 o 
 -11   1   4        7.58        7.06      6.45 o 
 -10   1   4        3.70        1.86      4.74 o 
  -9   1   4        0.60       -0.51      3.36 o 
  -8   1   4      830.67      811.17     36.53 o 
  -7   1   4      326.51      320.72     22.72 o 
  -6   1   4      431.81      332.57     10.84 o 
  -5   1   4     2780.51     2993.18     66.93 o 
  -4   1   4     4631.34     4634.96    101.24 o 
  -3   1   4      501.91      481.94     11.17 o 
  -2   1   4     1968.28     2237.89     49.36 o 
  -1   1   4      303.65      300.79     10.61 o 
   0   1   4     3576.91     4235.36     90.43 o 
   1   1   4     6476.23     7022.30    149.34 o 
   2   1   4      429.11      354.67      9.42 o 
   3   1   4     1240.09     1200.80     24.52 o 
   4   1   4     1211.81     1216.37     28.48 o 
   5   1   4     2330.73     2318.67     51.98 o 
   6   1   4     1149.68     1167.17     28.46 o 
   7   1   4      522.93      491.26     16.35 o 
   8   1   4      437.12      461.70     14.61 o 
   9   1   4      284.42      255.34     17.43 o 
  10   1   4      148.56      135.37     14.27 o 
  11   1   4       50.32       46.19     10.41 o 
  12   1   4       74.41       77.86     13.58 o 
  13   1   4        1.60       11.93     11.54 o 
 -14   2   4       23.11      -13.59     13.47 o 
 -13   2   4       50.08       67.71     13.03 o 
 -12   2   4      421.43      408.33     35.14 o 
 -11   2   4      103.65      101.16     12.82 o 
 -10   2   4      372.20      362.90     16.67 o 
  -9   2   4      256.55      260.86     13.61 o 
  -8   2   4      123.36       98.19      7.95 o 
  -7   2   4      431.38      422.13     21.69 o 
  -6   2   4     9070.03     9145.64    229.23 o 
  -5   2   4      249.26      299.82      9.74 o 
  -4   2   4     4275.17     4526.64     97.41 o 
  -3   2   4     3647.14     3881.45    114.08 o 
  -2   2   4      258.46      365.45     15.32 o 
  -1   2   4     5086.86     5700.23    142.08 o 
   0   2   4    15600.46    17242.40    520.30 o 
   1   2   4    10522.98    10927.75    231.86 o 
   2   2   4      936.38     1043.21     21.51 o 
   3   2   4     4067.15     4362.77     84.27 o 
   4   2   4      121.92       85.91      4.40 o 
   5   2   4       23.72       23.42      2.69 o 
   6   2   4        8.12       10.63      3.19 o 
   7   2   4        0.66        2.36      3.12 o 
   8   2   4      397.14      364.62     12.71 o 
   9   2   4      109.22       85.12     13.34 o 
  10   2   4      135.02      168.46     17.41 o 
  11   2   4      430.85      393.44     24.58 o 
  12   2   4        0.70        6.06      9.59 o 
  13   2   4       20.92       18.29     12.44 o 
 -13   3   4        0.17        8.61      9.09 o 
 -12   3   4      180.41      193.25     23.94 o 
 -11   3   4      403.82      384.33     38.58 o 
 -10   3   4      116.02      140.05     10.86 o 
  -9   3   4      189.02      203.18     11.91 o 
  -8   3   4      404.50      381.16     32.58 o 
  -7   3   4     2531.45     2529.42     57.99 o 
  -6   3   4      101.24       95.40      6.16 o 
  -5   3   4     6350.01     6507.74    139.46 o 
  -4   3   4     9882.79    10316.24    257.24 o 
  -3   3   4     1051.25     1084.63     45.63 o 
  -2   3   4     4415.38     4762.88    124.40 o 
  -1   3   4       14.20       14.40      2.17 o 
   0   3   4     7677.16     8010.79    199.20 o 
   1   3   4      249.56      258.90      8.99 o 
   2   3   4     5916.76     5930.68    112.54 o 
   3   3   4      166.23      211.28      7.28 o 
   4   3   4        4.63       14.71      3.39 o 
   5   3   4      906.10      963.94     37.93 o 
   6   3   4     1309.90     1147.87     41.83 o 
   7   3   4       49.54       41.74      5.94 o 
   8   3   4     1564.21     1673.92     47.71 o 
   9   3   4      219.12      231.00     22.24 o 
  10   3   4        0.34       -0.53      9.63 o 
  11   3   4       46.66       58.44     11.85 o 
  12   3   4      127.08       92.82     14.74 o 
  13   3   4       78.71       88.27     22.99 o 
 -13   4   4        2.56       21.14     10.08 o 
 -12   4   4        8.42        4.14      8.36 o 
 -11   4   4        0.21        7.42      7.24 o 
 -10   4   4      438.77      446.60     19.62 o 
  -9   4   4       60.85       64.69      7.09 o 
  -8   4   4        2.75        2.85      3.94 o 
  -7   4   4        1.14       -2.77      5.53 o 
  -6   4   4     2049.06     2110.85     48.99 o 
  -5   4   4        1.87        3.93      7.43 o 
  -4   4   4      179.17      158.41      8.28 o 
  -3   4   4     1561.13     1628.66     44.31 o 
  -2   4   4     7079.38     6930.07    174.02 o 
  -1   4   4      249.01      327.26     31.99 o 
   0   4   4    16283.29    17750.43    439.05 o 
   1   4   4     3879.84     4069.10     89.46 o 
   2   4   4     5144.79     5614.45    122.32 o 
   3   4   4     4254.97     4410.46     85.21 o 
   4   4   4     3128.21     3048.81     60.16 o 
   5   4   4       10.42       19.95      4.57 o 
   6   4   4      681.94      685.81     38.68 o 
   7   4   4        6.80        3.32      5.75 o 
   8   4   4      652.20      560.78     26.31 o 
   9   4   4        0.59        8.05      5.56 o 
  10   4   4      321.09      335.96     30.61 o 
  11   4   4        6.18        7.49      9.19 o 
  12   4   4        2.46        3.85      9.74 o 
 -13   5   4        8.55       32.39     17.24 o 
 -12   5   4       34.36       37.94      9.76 o 
 -11   5   4        1.08       10.98      7.81 o 
 -10   5   4      143.84      185.76     23.36 o 
  -9   5   4      143.36      129.98     11.23 o 
  -8   5   4     1429.97     1448.16     36.85 o 
  -7   5   4      507.61      456.28     17.96 o 
  -6   5   4      447.58      465.11     17.79 o 
  -5   5   4       30.80       28.98      5.16 o 
  -4   5   4     2331.43     2180.72     59.11 o 
  -3   5   4     3005.11     2832.86     74.60 o 
  -2   5   4     4070.38     4273.87    109.70 o 
  -1   5   4     4449.97     4530.93    115.79 o 
   0   5   4        6.18        6.09      3.13 o 
   1   5   4        5.22       20.77      7.79 o 
   2   5   4      649.22      589.28     16.48 o 
   3   5   4        9.28       25.67      3.99 o 
   4   5   4       14.41       20.13      3.95 o 
   5   5   4      291.09      294.02     11.11 o 
   6   5   4      224.10      221.55      9.80 o 
   7   5   4       87.44      123.34      8.02 o 
   8   5   4      322.70      334.64     21.21 o 
   9   5   4        7.09       19.30     12.80 o 
  10   5   4        2.29        0.88     11.03 o 
  11   5   4       62.53       85.25     21.23 o 
 -12   6   4      173.11      198.52     20.77 o 
 -11   6   4       29.65       40.40     19.05 o 
 -10   6   4      214.02      236.99     19.36 o 
  -9   6   4      520.38      571.67     29.11 o 
  -8   6   4       36.67       46.12      8.40 o 
  -7   6   4       21.91       33.71      6.94 o 
  -6   6   4       15.48       14.57      5.50 o 
  -5   6   4       61.75       73.50     10.26 o 
  -4   6   4      193.39      188.23     18.62 o 
  -3   6   4      323.97      279.19     16.34 o 
  -2   6   4      493.86      417.42     20.51 o 
  -1   6   4      292.66      265.18     29.73 o 
   0   6   4      571.14      574.12     22.45 o 
   1   6   4       36.01       40.87     10.81 o 
   2   6   4       85.55       80.15      8.53 o 
   3   6   4        3.51       -3.29      4.41 o 
   4   6   4        1.44       -0.83      5.41 o 
   5   6   4      834.76      780.96     71.78 o 
   6   6   4      281.60      221.54     16.18 o 
   7   6   4       66.63       78.98     16.55 o 
   8   6   4      180.74      188.54     16.44 o 
   9   6   4        9.04       21.17     10.05 o 
  10   6   4       57.24       58.11     19.26 o 
  11   6   4        0.94       18.96     17.12 o 
 -11   7   4      107.76      135.43     27.14 o 
 -10   7   4        5.24       -8.39     14.85 o 
  -9   7   4       53.04       71.91     19.55 o 
  -8   7   4        0.74        6.17      8.80 o 
  -7   7   4       73.24       85.26     12.38 o 
  -6   7   4      259.14      280.35     22.28 o 
  -5   7   4      408.33      417.01     22.77 o 
  -4   7   4      196.20      189.36     15.08 o 
  -3   7   4      488.81      499.12     24.34 o 
  -2   7   4      225.26      220.32     15.67 o 
  -1   7   4     1565.07     1513.28     44.50 o 
   0   7   4      581.38      545.59     20.31 o 
   1   7   4     1587.27     1607.04     46.66 o 
   2   7   4      308.89      314.87     15.04 o 
   3   7   4      205.33      225.75     12.65 o 
   4   7   4      385.40      383.71     21.46 o 
   5   7   4       11.00        3.09      6.74 o 
   6   7   4       45.18       44.10      9.92 o 
   7   7   4       12.73       33.18     12.36 o 
   8   7   4        6.66        1.13      8.09 o 
   9   7   4       77.56       86.51     14.21 o 
  10   7   4       58.98       69.27     21.90 o 
 -10   8   4      180.82      173.57     28.32 o 
  -9   8   4       68.20       66.41     20.85 o 
  -8   8   4      299.11      246.99     30.08 o 
  -7   8   4        7.36       15.85      9.76 o 
  -6   8   4       14.98       18.62      9.50 o 
  -5   8   4     1164.49     1105.76     66.18 o 
  -4   8   4        3.50        9.07      7.95 o 
  -3   8   4     1699.74     1666.08     60.93 o 
  -2   8   4       29.14       27.59      7.13 o 
  -1   8   4      149.97      133.13     24.30 o 
   0   8   4       75.15       66.38     12.22 o 
   1   8   4      613.77      583.04     35.03 o 
   2   8   4        3.37       -2.17      5.89 o 
   3   8   4      501.12      487.91     20.52 o 
   4   8   4        0.44        1.80      9.90 o 
   5   8   4       62.98       52.00     18.96 o 
   6   8   4        5.70       -1.59      8.17 o 
   7   8   4      418.39      442.93     27.12 o 
   8   8   4      111.33       96.05     15.38 o 
   9   8   4      128.49      149.75     18.75 o 
  -7   9   4       84.57      119.11     22.45 o 
  -6   9   4       79.33      107.49     20.94 o 
  -5   9   4      264.68      315.29     22.47 o 
  -4   9   4        1.75       -0.47      6.49 o 
  -3   9   4       59.67       71.57     12.04 o 
  -2   9   4       23.04       25.68      7.79 o 
  -1   9   4     1105.61     1086.10     36.23 o 
   0   9   4       72.71       86.98     10.33 o 
   1   9   4      182.97      186.15     13.73 o 
   2   9   4      136.23      148.17     12.69 o 
   3   9   4      308.51      333.51     22.67 o 
   4   9   4       12.79        7.09      9.12 o 
   5   9   4      417.59      399.06     25.44 o 
   6   9   4       22.94       25.84     11.21 o 
   7   9   4       12.61        0.56     10.58 o 
  -6  10   4       12.58       52.74     20.10 o 
  -5  10   4       86.00      104.76     15.72 o 
  -4  10   4       18.13       29.12     11.92 o 
  -3  10   4      544.03      574.79     31.64 o 
  -2  10   4        5.68        5.41      8.92 o 
  -1  10   4      261.14      262.11     46.26 o 
   0  10   4       68.07       64.79     12.86 o 
   1  10   4      101.53       81.14     20.98 o 
   2  10   4        6.77        6.18      9.87 o 
   3  10   4      139.65      171.13     26.98 o 
   4  10   4       86.82      115.33     24.46 o 
   5  10   4        0.27        7.97     14.68 o 
  -2  11   4        0.06      -13.97     15.82 o 
  -1  11   4      173.28      167.57     28.66 o 
   0  11   4       73.61       77.49     21.73 o 
   1  11   4       68.34       45.40     20.22 o 
 -13   0   5       62.48       78.46     18.12 o 
 -11   0   5      809.23      753.03     32.73 o 
  -9   0   5       13.47       13.16      5.32 o 
  -7   0   5      320.00      359.85     16.96 o 
  -5   0   5      137.33      229.58     11.61 o 
  -3   0   5     8586.26     9835.37    239.99 o 
  -1   0   5      967.54      769.19     20.57 o 
   1   0   5    27156.72    29214.42    708.91 o 
   3   0   5     1735.27     1481.29     38.24 o 
   5   0   5      555.94      539.51     25.40 o 
   7   0   5     1604.35     1537.33     52.41 o 
   9   0   5      303.26      350.91     29.03 o 
  11   0   5       31.74       22.74     13.76 o 
  13   0   5      165.92      177.64     28.57 o 
 -14   1   5       30.35       16.90     10.17 o 
 -13   1   5        2.65        9.89      8.53 o 
 -12   1   5        4.67        5.87      7.34 o 
 -11   1   5      233.76      206.77     13.29 o 
 -10   1   5       13.87       15.97      4.72 o 
  -9   1   5       52.44       59.50      5.93 o 
  -8   1   5       10.72       12.82      4.54 o 
  -7   1   5     3441.73     3385.63     76.59 o 
  -6   1   5      499.81      487.67     14.40 o 
  -5   1   5     3713.03     3653.98     81.10 o 
  -4   1   5     3075.98     3511.63     68.18 o 
  -3   1   5     4122.79     4317.31     82.78 o 
  -2   1   5     3020.03     3650.06     70.42 o 
  -1   1   5     1039.65     1060.30     21.58 o 
   0   1   5    17240.50    18781.10    354.97 o 
   1   1   5     4711.76     5222.52     90.75 o 
   2   1   5    14311.46    15457.54    327.23 o 
   3   1   5      196.18      229.53      9.81 o 
   4   1   5     1445.90     1615.68     32.93 o 
   5   1   5      522.02      477.40     13.79 o 
   6   1   5       54.84       46.87      8.21 o 
   7   1   5      252.01      264.44     10.23 o 
   8   1   5       90.40       76.43      7.16 o 
   9   1   5      216.07      205.62     15.16 o 
  10   1   5        0.42       -0.23      7.41 o 
  11   1   5      172.08      163.41     16.79 o 
  12   1   5       31.63       33.20     11.95 o 
  13   1   5        4.39        2.05     11.78 o 
 -14   2   5        1.67       15.23     15.73 o 
 -13   2   5       88.86       97.40     14.65 o 
 -12   2   5       91.55      105.33     13.59 o 
 -11   2   5      426.96      429.46     19.21 o 
 -10   2   5      242.88      224.53     13.09 o 
  -9   2   5     3615.86     3514.17     93.67 o 
  -8   2   5      377.14      308.23     13.46 o 
  -7   2   5     3088.19     2959.68     78.35 o 
  -6   2   5     2469.62     2217.14     72.64 o 
  -5   2   5      139.50       98.77      5.57 o 
  -4   2   5     2686.78     2830.01     62.17 o 
  -3   2   5    10147.01    10722.14    266.26 o 
  -2   2   5       12.98       24.71      2.68 o 
  -1   2   5     3597.68     4022.93    124.60 o 
   0   2   5      109.94      114.41      5.77 o 
   1   2   5     2375.37     2309.45     50.85 o 
   2   2   5       70.40       73.05      5.99 o 
   3   2   5     1633.04     1647.65     34.70 o 
   4   2   5     1183.20     1240.88     33.87 o 
   5   2   5       92.06       89.05      6.59 o 
   6   2   5      252.55      216.92      8.96 o 
   7   2   5      296.49      292.10     14.81 o 
   8   2   5     1346.27     1201.28     40.82 o 
   9   2   5       99.59       87.13      8.84 o 
  10   2   5       32.08       34.58      9.73 o 
  11   2   5      283.57      256.40     20.24 o 
  12   2   5       24.75       36.71     11.53 o 
  13   2   5       52.43       59.95     20.98 o 
 -13   3   5       72.18       81.10     19.22 o 
 -12   3   5       57.16       61.79     11.79 o 
 -11   3   5      463.55      514.03     37.80 o 
 -10   3   5      195.66      175.74     22.47 o 
  -9   3   5      126.79      135.93     11.12 o 
  -8   3   5     1971.41     1954.72     46.69 o 
  -7   3   5     1015.44      908.01     24.15 o 
  -6   3   5     1672.82     1666.91     39.40 o 
  -5   3   5      594.21      582.30     23.14 o 
  -4   3   5      134.53      124.28     22.29 o 
  -3   3   5      881.98      737.68     64.08 o 
  -2   3   5      533.17      530.28     16.21 o 
  -1   3   5    13026.07    13722.36    339.81 o 
   0   3   5     7163.54     7992.22    244.60 o 
   1   3   5      147.77      178.15     13.79 o 
   2   3   5     4616.01     4976.82    108.17 o 
   3   3   5     4292.02     4212.77     92.23 o 
   4   3   5       10.90       14.49      4.07 o 
   5   3   5     2119.37     1996.93     69.42 o 
   6   3   5        7.45       14.74      3.64 o 
   7   3   5       31.84       18.77      4.37 o 
   8   3   5      178.69      174.20      9.20 o 
   9   3   5      218.15      200.16     12.27 o 
  10   3   5      130.37      153.23     15.60 o 
  11   3   5        6.28        4.93      9.06 o 
  12   3   5       99.41       87.57     15.37 o 
 -13   4   5       69.23       99.12     14.00 o 
 -12   4   5       13.09        4.64      7.45 o 
 -11   4   5       90.29       76.91     10.31 o 
 -10   4   5       46.19       41.04      6.94 o 
  -9   4   5      271.53      281.40     18.55 o 
  -8   4   5      723.19      627.65     19.22 o 
  -7   4   5      193.89      199.48      9.64 o 
  -6   4   5      339.37      332.72     13.83 o 
  -5   4   5     3526.83     3332.79     87.16 o 
  -4   4   5      101.04      143.29     14.44 o 
  -3   4   5     7802.26     8026.69    201.32 o 
  -2   4   5     1883.69     1790.11     52.22 o 
  -1   4   5      134.95      122.64     22.84 o 
   0   4   5      771.74      848.25     36.91 o 
   1   4   5     5694.86     5993.29    150.93 o 
   2   4   5     1224.03     1396.91     34.62 o 
   3   4   5      474.45      519.21     15.50 o 
   4   4   5     1348.64     1243.42     45.60 o 
   5   4   5     1775.10     1697.64     47.30 o 
   6   4   5      126.55      136.72      9.07 o 
   7   4   5     1757.15     1737.25     61.28 o 
   8   4   5       37.50       22.70      5.95 o 
   9   4   5       77.43       94.52     11.23 o 
  10   4   5      173.11      149.48     15.40 o 
  11   4   5       13.71        3.63      9.12 o 
  12   4   5        2.79      -17.33     13.17 o 
 -12   5   5       23.29       25.11      9.89 o 
 -11   5   5      795.69      870.50     31.78 o 
 -10   5   5        4.74       10.16      6.95 o 
  -9   5   5       18.40       32.19      6.15 o 
  -8   5   5        5.82        7.12      5.53 o 
  -7   5   5      591.87      563.59     20.93 o 
  -6   5   5      216.80      211.69     11.51 o 
  -5   5   5     1622.02     1562.20     44.50 o 
  -4   5   5     1316.30     1201.51     59.91 o 
  -3   5   5        0.45       15.25      3.92 o 
  -2   5   5       29.51       39.73      4.76 o 
  -1   5   5     2135.36     1989.21     53.45 o 
   0   5   5      307.45      239.46     49.99 o 
   1   5   5      941.72      909.26     27.52 o 
   2   5   5      817.29      779.52     40.06 o 
   3   5   5     1254.87     1164.93     54.34 o 
   4   5   5      419.76      446.09     31.80 o 
   5   5   5      846.54      842.63     72.08 o 
   6   5   5       19.92       -4.91      5.94 o 
   7   5   5      270.24      254.28     17.25 o 
   8   5   5      246.08      214.61     16.63 o 
   9   5   5      150.96      156.86     15.22 o 
  10   5   5       38.60       42.21     17.24 o 
  11   5   5       16.10        3.27     14.14 o 
 -12   6   5      189.90      213.38     31.59 o 
 -11   6   5       17.30       28.19     17.50 o 
 -10   6   5      243.48      283.49     21.01 o 
  -9   6   5      216.95      241.13     19.14 o 
  -8   6   5        0.47        7.42      5.80 o 
  -7   6   5      319.56      331.54     27.86 o 
  -6   6   5       35.45       46.81      9.04 o 
  -5   6   5      219.83      196.36     37.72 o 
  -4   6   5       32.58       59.01     17.68 o 
  -3   6   5     1948.44     1844.87     64.03 o 
  -2   6   5       27.20       25.27      6.69 o 
  -1   6   5      576.23      533.04     54.04 o 
   0   6   5      464.26      537.65     19.31 o 
   1   6   5      250.00      235.26     14.63 o 
   2   6   5      618.63      627.07     21.67 o 
   3   6   5      275.33      243.89     29.04 o 
   4   6   5       57.11       58.65     10.49 o 
   5   6   5        1.33        9.58      6.92 o 
   6   6   5      120.28      137.14     13.71 o 
   7   6   5        9.44       -1.81      6.73 o 
   8   6   5       71.34       87.40     16.36 o 
   9   6   5       32.33       13.47     14.60 o 
  10   6   5       63.53       90.96     21.48 o 
 -11   7   5       63.49       52.95     22.03 o 
 -10   7   5       73.04       67.97     21.19 o 
  -9   7   5       75.20       88.52     21.10 o 
  -8   7   5      226.05      268.43     19.98 o 
  -7   7   5       34.80       70.44     29.85 o 
  -6   7   5        7.79       11.34     10.24 o 
  -5   7   5      281.49      268.99     26.70 o 
  -4   7   5      581.28      617.06     28.55 o 
  -3   7   5      356.74      339.82     20.02 o 
  -2   7   5     1180.18     1166.57     44.85 o 
  -1   7   5        2.08        5.54      5.26 o 
   0   7   5      215.44      195.00     11.75 o 
   1   7   5      176.19      178.49     11.26 o 
   2   7   5        3.98       -0.13      4.68 o 
   3   7   5       67.71       85.30      8.71 o 
   4   7   5        5.47        8.87      6.70 o 
   5   7   5     1053.28     1075.66     43.50 o 
   6   7   5      668.70      609.09     29.92 o 
   7   7   5      204.82      211.24     32.49 o 
   8   7   5       99.74       91.93     13.90 o 
   9   7   5        0.47        7.22     14.94 o 
  10   7   5        1.13       13.97     18.17 o 
 -10   8   5       45.18       68.22     22.24 o 
  -9   8   5       18.55       19.89     17.75 o 
  -8   8   5        6.80        5.20     16.76 o 
  -7   8   5       17.94       12.13     10.56 o 
  -6   8   5      126.73      140.34     15.82 o 
  -5   8   5      139.72      158.53     17.60 o 
  -4   8   5       91.54       81.15     12.17 o 
  -3   8   5        0.29       11.99      7.92 o 
  -2   8   5     2594.72     2561.87     71.78 o 
  -1   8   5      181.42      170.17     14.44 o 
   0   8   5     1408.44     1406.93     43.03 o 
   1   8   5       29.06       33.84      7.35 o 
   2   8   5       40.59       39.69      9.33 o 
   3   8   5        0.78        2.20     15.00 o 
   4   8   5      525.09      570.11     28.80 o 
   5   8   5        0.40       16.88      8.67 o 
   6   8   5      190.80      209.89     38.54 o 
   7   8   5        3.05       -5.38      9.05 o 
   8   8   5        3.53      -11.73      8.95 o 
   9   8   5       57.42       69.71     14.98 o 
  -7   9   5       49.04       84.82     15.17 o 
  -6   9   5       50.65       74.07     16.43 o 
  -5   9   5       37.65       57.11     12.45 o 
  -4   9   5      620.73      623.61     46.37 o 
  -3   9   5      149.22      154.74     13.25 o 
  -2   9   5      602.12      604.91     24.55 o 
  -1   9   5       42.32       56.09      9.23 o 
   0   9   5      104.17      101.63     11.07 o 
   1   9   5       10.79       10.43      7.05 o 
   2   9   5      816.64      711.79     42.27 o 
   3   9   5      157.07      133.54     15.72 o 
   4   9   5        6.38       10.61     14.41 o 
   5   9   5        5.63        6.21      9.88 o 
   6   9   5      220.11      201.94     19.94 o 
   7   9   5        0.27      -13.25     10.15 o 
  -6  10   5      690.94      771.34     55.25 o 
  -5  10   5       28.60       19.73     12.00 o 
  -4  10   5      222.75      232.21     20.73 o 
  -3  10   5        3.03        7.03     10.06 o 
  -2  10   5      219.43      206.83     19.32 o 
  -1  10   5        0.02        0.34      9.46 o 
   0  10   5      329.12      323.86     23.32 o 
   1  10   5        1.81      -11.67      8.64 o 
   2  10   5       48.38       31.65     11.30 o 
   3  10   5        1.84        2.25     10.23 o 
   4  10   5      122.72      132.38     17.67 o 
   5  10   5        1.72      -13.68     15.06 o 
  -1  11   5      139.37      121.63     25.93 o 
   0  11   5       66.85       86.05     22.66 o 
 -14   0   6       30.20       20.94     15.73 o 
 -12   0   6        1.87        5.27      7.16 o 
 -10   0   6      596.61      586.11     45.23 o 
  -8   0   6      237.82      243.20     14.56 o 
  -6   0   6       60.01       49.85      6.57 o 
  -4   0   6     3137.47     3212.91     80.21 o 
  -2   0   6    15642.32    16871.53    410.03 o 
   0   0   6    10613.81    11863.21    288.90 o 
   2   0   6      699.29      751.63     20.49 o 
   4   0   6     5299.47     5219.89    129.30 o 
   6   0   6     2809.28     2790.04     89.00 o 
   8   0   6      168.93      150.22     18.82 o 
  10   0   6     1639.19     1622.98     86.89 o 
  12   0   6      262.32      276.27     32.31 o 
 -14   1   6       50.15       60.05     13.17 o 
 -13   1   6        0.30       -1.39      7.70 o 
 -12   1   6      195.01      210.92     14.10 o 
 -11   1   6        5.17       -0.12      5.02 o 
 -10   1   6     1166.23     1144.71     31.11 o 
  -9   1   6      232.26      225.92     10.57 o 
  -8   1   6     2054.75     2043.11     48.96 o 
  -7   1   6        8.86       21.18      3.86 o 
  -6   1   6     3259.60     3810.50     85.16 o 
  -5   1   6     1902.93     2148.21     79.76 o 
  -4   1   6      679.56      880.63     17.23 o 
  -3   1   6     2609.45     2736.04     53.64 o 
  -2   1   6     5366.00     6019.27     95.75 o 
  -1   1   6     1090.06     1120.43     20.79 o 
   0   1   6     2152.44     2003.89     35.87 o 
   1   1   6     4593.64     4901.46     85.41 o 
   2   1   6    13033.03    14209.15    268.00 o 
   3   1   6     1393.56     1406.05     28.83 o 
   4   1   6     1018.80     1037.88     22.27 o 
   5   1   6       87.44      106.61      5.01 o 
   6   1   6      223.31      181.50      8.20 o 
   7   1   6       30.41       22.32      4.37 o 
   8   1   6       51.48       47.26      5.58 o 
   9   1   6       94.05       84.58      7.25 o 
  10   1   6       23.28       17.41      9.38 o 
  11   1   6        0.14        0.91      8.32 o 
  12   1   6       17.59        8.60     10.71 o 
  13   1   6        2.94       12.84     18.42 o 
 -14   2   6       27.39       26.56     16.91 o 
 -13   2   6        1.69        3.49      9.09 o 
 -12   2   6      924.10      937.65     58.44 o 
 -11   2   6       17.14       16.83     10.40 o 
 -10   2   6     1043.92     1054.20     34.01 o 
  -9   2   6     3091.49     3062.34     82.64 o 
  -8   2   6       27.19       35.94      5.74 o 
  -7   2   6     1573.45     1577.14     34.07 o 
  -6   2   6     4527.57     4393.05     86.04 o 
  -5   2   6     3306.00     3472.17     68.39 o 
  -4   2   6      398.90      428.46     19.49 o 
  -3   2   6      384.64      417.38     17.31 o 
  -2   2   6     1554.24     1299.25     60.77 o 
  -1   2   6     6850.33     7531.99    230.33 o 
   0   2   6      712.24      554.46     16.71 o 
   1   2   6     1867.93     1993.08     44.30 o 
   2   2   6      623.98      615.35     21.18 o 
   3   2   6     1776.33     1784.63     40.73 o 
   4   2   6       35.76       28.47      3.04 o 
   5   2   6      231.76      201.04      7.76 o 
   6   2   6      526.88      525.04     13.77 o 
   7   2   6        0.21        7.45      3.76 o 
   8   2   6      413.16      400.07     14.09 o 
   9   2   6       26.69       39.16     11.18 o 
  10   2   6      167.85      189.89     16.91 o 
  11   2   6        4.56        8.85      9.31 o 
  12   2   6        0.03      -11.43      9.90 o 
 -13   3   6      253.89      253.12     22.12 o 
 -12   3   6      140.81      159.71     14.37 o 
 -11   3   6      893.37      853.65     29.75 o 
 -10   3   6      797.42      755.71     23.32 o 
  -9   3   6       49.88       49.60      6.43 o 
  -8   3   6      724.42      746.50     21.43 o 
  -7   3   6      694.44      659.49     19.03 o 
  -6   3   6      729.01      538.61     15.91 o 
  -5   3   6     1553.21     1594.39     44.07 o 
  -4   3   6     6999.09     6952.06    175.03 o 
  -3   3   6      879.91     1047.48     29.59 o 
  -2   3   6      211.64      229.14      9.98 o 
  -1   3   6      154.75      118.93     11.83 o 
   0   3   6     2613.67     2486.83     80.02 o 
   1   3   6        6.61        6.50      3.82 o 
   2   3   6    10943.41    11491.71    246.34 o 
   3   3   6      127.45      121.90      5.80 o 
   4   3   6      309.18      269.46     13.87 o 
   5   3   6      114.06      121.11      6.77 o 
   6   3   6     1169.37     1078.51     27.68 o 
   7   3   6      593.12      564.40     17.34 o 
   8   3   6      158.21      165.84     17.12 o 
   9   3   6       85.14       74.64      8.82 o 
  10   3   6        1.66       -2.25      8.35 o 
  11   3   6        4.07       -9.02      8.64 o 
  12   3   6       10.55       18.24     11.89 o 
 -13   4   6       15.65       15.33      9.40 o 
 -12   4   6      262.60      280.66     17.96 o 
 -11   4   6        1.50       -2.13      6.44 o 
 -10   4   6      186.74      190.88     11.29 o 
  -9   4   6      259.79      251.06     12.03 o 
  -8   4   6      248.97      242.27     11.19 o 
  -7   4   6       19.76       21.54      4.61 o 
  -6   4   6     1689.74     1750.47     49.16 o 
  -5   4   6      235.78      204.00     10.24 o 
  -4   4   6      143.55       94.04     15.47 o 
  -3   4   6     1476.81     1595.80     43.70 o 
  -2   4   6     3166.00     2919.65     75.64 o 
  -1   4   6     2492.74     2596.89     84.43 o 
   0   4   6      548.98      613.39     46.59 o 
   1   4   6     1856.92     1892.91     64.38 o 
   2   4   6     5573.49     5480.04    119.47 o 
   3   4   6      551.21      509.64     12.39 o 
   4   4   6     3713.38     3715.08     96.39 o 
   5   4   6       88.53      107.96      8.71 o 
   6   4   6      744.75      770.89     30.28 o 
   7   4   6       25.71       14.92      5.35 o 
   8   4   6       24.06       28.64      6.59 o 
   9   4   6       99.99      130.66     18.54 o 
  10   4   6        0.93        2.73     12.33 o 
  11   4   6        0.96        6.46     13.89 o 
 -12   5   6       25.36       31.96      9.72 o 
 -11   5   6        3.51        3.10      8.66 o 
 -10   5   6      292.32      317.48     14.61 o 
  -9   5   6       24.64       24.98      6.83 o 
  -8   5   6      509.90      553.80     21.42 o 
  -7   5   6        3.75        0.90      4.62 o 
  -6   5   6     1603.57     1439.89     42.04 o 
  -5   5   6       23.14       13.65      4.72 o 
  -4   5   6     3816.79     3662.99    116.40 o 
  -3   5   6        2.92       -0.90      4.94 o 
  -2   5   6     1541.22     1443.51     50.95 o 
  -1   5   6      583.93      526.68     30.84 o 
   0   5   6       62.86       45.57      7.19 o 
   1   5   6      669.99      692.08     22.37 o 
   2   5   6        4.90        9.32      5.00 o 
   3   5   6     1943.42     1947.37     53.38 o 
   4   5   6      113.63       93.35     10.26 o 
   5   5   6     4392.64     4326.45    138.97 o 
   6   5   6       97.17      106.07     11.91 o 
   7   5   6       29.65       54.64     11.12 o 
   8   5   6        5.27       11.45     12.29 o 
   9   5   6       23.39       12.60      8.65 o 
  10   5   6        6.99       17.29     13.68 o 
  11   5   6       66.19       75.52     20.98 o 
 -12   6   6       62.77      106.19     26.14 o 
 -11   6   6       11.56        7.59     16.70 o 
 -10   6   6      149.51      182.34     26.56 o 
  -9   6   6      204.43      219.40     31.09 o 
  -8   6   6       55.51       63.19     11.35 o 
  -7   6   6      544.58      581.02     27.84 o 
  -6   6   6      328.52      303.99     22.68 o 
  -5   6   6      563.34      565.76     38.35 o 
  -4   6   6     2346.09     2275.26     77.87 o 
  -3   6   6     2296.75     2321.54     78.77 o 
  -2   6   6        1.71        0.62      5.47 o 
  -1   6   6      845.76      772.74     56.72 o 
   0   6   6       37.21       34.86     10.03 o 
   1   6   6        8.22        1.42      3.97 o 
   2   6   6      139.12      142.82      9.58 o 
   3   6   6       34.10       61.54     13.93 o 
   4   6   6     1976.46     1943.66     68.39 o 
   5   6   6        8.88        6.69      6.47 o 
   6   6   6      145.56      162.43     14.59 o 
   7   6   6      123.15      132.58     39.90 o 
   8   6   6        3.77       -2.12      8.85 o 
   9   6   6       94.86       71.87     19.26 o 
  10   6   6        0.18        9.48     14.73 o 
 -11   7   6       87.36       90.87     24.12 o 
 -10   7   6       44.59       52.15     20.14 o 
  -9   7   6       11.30       16.62     16.99 o 
  -8   7   6       65.53       82.16     34.84 o 
  -7   7   6      516.94      505.52     42.52 o 
  -6   7   6        0.72        1.37      7.58 o 
  -5   7   6      554.15      602.11     28.76 o 
  -4   7   6        2.04       11.17      7.69 o 
  -3   7   6        0.77        9.91      6.91 o 
  -2   7   6       14.47       14.51      7.47 o 
  -1   7   6      343.08      358.05     20.66 o 
   0   7   6       70.26       64.84      7.85 o 
   1   7   6      260.14      236.92     13.00 o 
   2   7   6       26.22       39.88      6.88 o 
   3   7   6      170.65      172.44     15.12 o 
   4   7   6       84.22      121.53     13.56 o 
   5   7   6      522.63      528.81     31.15 o 
   6   7   6      122.84      140.25     18.71 o 
   7   7   6      141.33      105.20     21.46 o 
   8   7   6      234.68      256.87     20.42 o 
   9   7   6        1.07       -0.92     14.64 o 
 -10   8   6       74.98       83.41     24.38 o 
  -9   8   6       41.89       41.54     19.59 o 
  -8   8   6        2.49        8.15     10.20 o 
  -7   8   6        0.55       -6.54      8.93 o 
  -6   8   6       18.06       21.04     10.10 o 
  -5   8   6      768.35      835.04     39.27 o 
  -4   8   6       25.42       25.54      9.34 o 
  -3   8   6      372.82      335.57     21.09 o 
  -2   8   6       32.36       39.86     10.09 o 
  -1   8   6       31.91       24.35      6.84 o 
   0   8   6      459.12      435.53     19.14 o 
   1   8   6     1015.52      990.79     33.01 o 
   2   8   6       47.83       48.94      8.27 o 
   3   8   6      395.59      465.23     26.08 o 
   4   8   6       89.39       85.02     12.99 o 
   5   8   6      126.74      134.59     15.92 o 
   6   8   6       57.64       82.78     15.54 o 
   7   8   6      306.44      309.33     23.08 o 
   8   8   6        6.69       14.08     10.81 o 
  -8   9   6      165.84      230.50     21.95 o 
  -7   9   6      224.14      259.04     42.73 o 
  -6   9   6      204.80      259.32     24.73 o 
  -5   9   6      162.69      182.94     41.58 o 
  -4   9   6       18.29       32.30      8.45 o 
  -3   9   6      272.62      268.69     16.44 o 
  -2   9   6       78.36       84.59     10.60 o 
  -1   9   6      490.77      517.57     22.67 o 
   0   9   6      224.47      215.18     14.71 o 
   1   9   6      113.39      125.95     12.17 o 
   2   9   6        2.59       14.83      8.99 o 
   3   9   6      518.05      562.45     30.44 o 
   4   9   6       21.00        8.91      9.58 o 
   5   9   6       67.94       79.20     14.72 o 
   6   9   6        3.57        3.25     10.85 o 
   7   9   6        2.57        9.15     11.44 o 
  -6  10   6        4.25       16.32     17.03 o 
  -5  10   6      186.86      259.57     48.33 o 
  -4  10   6       34.75       38.60     12.36 o 
  -3  10   6       65.32       83.67     14.03 o 
  -2  10   6       76.40       89.88     11.88 o 
  -1  10   6       32.83       61.76     10.60 o 
   0  10   6       21.05       25.89      9.20 o 
   1  10   6      130.63       98.94     15.30 o 
   2  10   6        4.86        5.20     11.94 o 
   3  10   6       14.08       16.01     21.98 o 
   4  10   6       11.69       25.59     11.91 o 
 -13   0   7      167.00      132.97     15.42 o 
 -11   0   7       14.89       11.81      7.34 o 
  -9   0   7      232.27      213.37     14.56 o 
  -7   0   7     2846.22     3061.56     99.02 o 
  -5   0   7      650.03      546.58     21.66 o 
  -3   0   7      692.27      725.51     17.32 o 
  -1   0   7      119.38      179.02      6.88 o 
   1   0   7    21442.74    22831.43    554.62 o 
   3   0   7      192.34      166.12      6.57 o 
   5   0   7     1545.87     1380.83     47.05 o 
   7   0   7     3559.07     3487.02    110.81 o 
   9   0   7      236.44      272.81     17.36 o 
  11   0   7        7.89        2.31     12.96 o 
 -14   1   7        9.16      -13.09      9.04 o 
 -13   1   7       32.78       31.47     10.16 o 
 -12   1   7        6.01        3.22      6.16 o 
 -11   1   7      402.87      403.84     15.91 o 
 -10   1   7       18.22       30.00      5.46 o 
  -9   1   7       64.61       75.08      8.67 o 
  -8   1   7      901.89      896.65     24.54 o 
  -7   1   7     1215.07      999.85     26.18 o 
  -6   1   7      435.57      438.37     25.96 o 
  -5   1   7      841.80      810.61     16.37 o 
  -4   1   7      289.87      347.89      8.28 o 
  -3   1   7     4177.95     4251.39     68.43 o 
  -2   1   7      774.46      665.56     13.32 o 
  -1   1   7     4722.48     4725.40     82.74 o 
   0   1   7     2265.63     2268.84     40.64 o 
   1   1   7     4838.10     5164.53     90.22 o 
   2   1   7       47.87       47.35      5.72 o 
   3   1   7      211.22      152.24      5.54 o 
   4   1   7       38.93       37.94      7.39 o 
   5   1   7     2022.21     1926.02     44.68 o 
   6   1   7        0.88       -0.18      3.24 o 
   7   1   7       57.14       67.89      6.16 o 
   8   1   7       22.51       19.08      4.80 o 
   9   1   7     1023.03     1006.48     27.70 o 
  10   1   7      120.86      129.01     14.94 o 
  11   1   7       88.39      115.57     15.50 o 
  12   1   7       27.11       18.37     11.57 o 
 -14   2   7      247.64      222.86     30.38 o 
 -13   2   7       13.54       25.09     22.53 o 
 -12   2   7      309.31      287.38     16.73 o 
 -11   2   7      334.83      321.34     16.59 o 
 -10   2   7      299.42      288.00     20.99 o 
  -9   2   7     1794.89     1715.24     60.58 o 
  -8   2   7      380.06      344.57     11.45 o 
  -7   2   7      989.00      895.61     21.79 o 
  -6   2   7       29.50       31.49      4.21 o 
  -5   2   7     2442.84     2209.64     44.88 o 
  -4   2   7      512.13      478.77     13.65 o 
  -3   2   7    10255.00    10719.15    230.51 o 
  -2   2   7     3324.60     3300.18     63.65 o 
  -1   2   7     1300.78     1542.21     35.06 o 
   0   2   7      245.63      236.16     21.34 o 
   1   2   7     1295.14     1263.29     29.30 o 
   2   2   7       50.18       44.06      3.47 o 
   3   2   7     1443.56     1530.25     31.71 o 
   4   2   7        0.20       -0.09      2.23 o 
   5   2   7        5.70        4.62      2.64 o 
   6   2   7     1293.48     1234.41     30.84 o 
   7   2   7        5.46       10.87      4.12 o 
   8   2   7      209.54      191.78      9.86 o 
   9   2   7        2.78        0.06      4.61 o 
  10   2   7       21.30       31.80     10.11 o 
  11   2   7        8.95        9.63     12.25 o 
  12   2   7        1.83       10.04     20.26 o 
 -13   3   7      219.33      215.32     17.34 o 
 -12   3   7       16.63       32.32      9.20 o 
 -11   3   7      336.67      352.44     15.71 o 
 -10   3   7      912.28      903.31     26.26 o 
  -9   3   7      252.80      216.88     11.78 o 
  -8   3   7      941.46      900.45     24.77 o 
  -7   3   7     2137.60     2095.78     49.28 o 
  -6   3   7       19.57       13.16      3.54 o 
  -5   3   7      281.59      326.65     21.80 o 
  -4   3   7      528.17      490.66     23.72 o 
  -3   3   7       57.76       17.92      3.28 o 
  -2   3   7      120.72       97.63      5.24 o 
  -1   3   7     2223.79     2185.32     71.40 o 
   0   3   7      271.06      284.94     14.02 o 
   1   3   7     2662.27     2753.09    134.15 o 
   2   3   7      690.93      727.45     18.64 o 
   3   3   7     4787.30     4754.31     92.61 o 
   4   3   7      379.46      371.02     11.89 o 
   5   3   7      422.67      415.36     17.74 o 
   6   3   7      140.11      122.50      6.51 o 
   7   3   7       76.80       69.63      6.48 o 
   8   3   7        0.15        0.98      4.41 o 
   9   3   7       24.65       28.92      5.79 o 
  10   3   7       10.15        9.81      8.89 o 
  11   3   7       15.43        7.47     10.38 o 
  12   3   7        5.09       12.67     17.75 o 
 -13   4   7       51.61       73.82     12.31 o 
 -12   4   7       10.28       19.84      8.76 o 
 -11   4   7       12.93       19.00      6.60 o 
 -10   4   7       12.92       15.24      5.64 o 
  -9   4   7        4.58        6.26      4.75 o 
  -8   4   7       13.80       11.54      4.78 o 
  -7   4   7     1188.77     1100.33     33.88 o 
  -6   4   7       51.23       38.60      5.97 o 
  -5   4   7     4112.94     3952.11    102.72 o 
  -4   4   7       72.91       43.99      5.10 o 
  -3   4   7       54.02       49.74      4.64 o 
  -2   4   7     2801.83     2628.26     85.90 o 
  -1   4   7     4920.70     4996.27    156.79 o 
   0   4   7     1825.80     1839.37     62.09 o 
   1   4   7     2559.26     2490.80     81.68 o 
   2   4   7        2.94        6.94      3.38 o 
   3   4   7      458.80      478.68     21.40 o 
   4   4   7     1338.11     1251.95     48.63 o 
   5   4   7      297.86      272.15     15.96 o 
   6   4   7      179.38      184.50     13.71 o 
   7   4   7      284.25      270.00     21.19 o 
   8   4   7        1.10        3.39      7.11 o 
   9   4   7        0.58       -4.27      7.34 o 
  10   4   7      102.65       90.12     22.03 o 
  11   4   7        4.67      -11.37     14.39 o 
 -12   5   7      106.06      118.21     13.48 o 
 -11   5   7      181.46      198.27     16.03 o 
 -10   5   7        0.84       -1.01      6.09 o 
  -9   5   7      160.40      164.59     23.20 o 
  -8   5   7      465.27      467.35     23.46 o 
  -7   5   7      822.40      832.11     54.39 o 
  -6   5   7       89.86       78.14     24.67 o 
  -5   5   7     3072.10     3020.63    103.52 o 
  -4   5   7     1215.55     1225.26     74.30 o 
  -3   5   7      549.70      635.43    108.56 o 
  -2   5   7      377.87      390.77     19.35 o 
  -1   5   7      118.29       76.45     18.06 o 
   0   5   7      140.95       98.34     34.15 o 
   1   5   7      186.91      165.68     13.61 o 
   2   5   7     1199.48     1109.01     32.89 o 
   3   5   7      999.19      969.64     37.47 o 
   4   5   7      184.90      175.51     13.61 o 
   5   5   7        1.78        4.05      6.25 o 
   6   5   7      506.69      486.70     23.93 o 
   7   5   7        3.13       -1.54      8.60 o 
   8   5   7      260.96      273.63     19.07 o 
   9   5   7       13.82        4.93     15.06 o 
  10   5   7        5.39       -1.72     13.01 o 
 -12   6   7       63.80       86.97     25.42 o 
 -11   6   7       20.17       16.57     17.75 o 
 -10   6   7       89.53      118.95     15.84 o 
  -9   6   7      488.81      483.66     26.97 o 
  -8   6   7      243.06      253.29     19.17 o 
  -7   6   7        5.94        7.83      7.82 o 
  -6   6   7     1568.54     1551.56     57.30 o 
  -5   6   7     1252.55     1220.68     46.87 o 
  -4   6   7     1734.43     1853.33     67.67 o 
  -3   6   7      737.76      763.32     32.51 o 
  -2   6   7       62.94       67.47      9.69 o 
  -1   6   7      106.06      103.47     11.01 o 
   0   6   7      460.70      470.07     23.02 o 
   1   6   7      103.58       89.61      8.00 o 
   2   6   7       42.20       59.41      7.01 o 
   3   6   7      599.46      571.79     26.42 o 
   4   6   7     1066.62     1023.69     41.04 o 
   5   6   7       33.53       20.56      7.98 o 
   6   6   7      447.99      433.73     23.67 o 
   7   6   7       58.00       67.58     12.23 o 
   8   6   7       11.49       37.00     14.64 o 
   9   6   7        2.48        5.02      9.10 o 
  10   6   7       64.65       43.55     20.14 o 
 -11   7   7       12.31       39.35     21.23 o 
 -10   7   7       63.58       68.68     21.94 o 
  -9   7   7      137.28      144.30     16.61 o 
  -8   7   7      336.19      297.62     21.35 o 
  -7   7   7       17.34       19.91     13.76 o 
  -6   7   7      150.94      124.05     14.41 o 
  -5   7   7       94.73       90.86     12.34 o 
  -4   7   7      484.08      487.40     67.78 o 
  -3   7   7       27.93       16.50      7.93 o 
  -2   7   7      672.58      647.20     29.47 o 
  -1   7   7      363.22      341.76     20.18 o 
   0   7   7       34.63       41.86     11.47 o 
   1   7   7        5.92        5.24      5.45 o 
   2   7   7      688.74      763.31     33.21 o 
   3   7   7      267.63      347.18     21.00 o 
   4   7   7      113.08      147.95     32.85 o 
   5   7   7      348.11      418.34     30.00 o 
   6   7   7       51.27       29.96     10.38 o 
   7   7   7        0.25        1.34      8.07 o 
   8   7   7       21.94       35.58     17.79 o 
   9   7   7       56.65       80.26     23.58 o 
  -9   8   7       15.72       13.89     11.90 o 
  -8   8   7      313.17      329.62     24.00 o 
  -7   8   7        4.06       12.65     10.15 o 
  -6   8   7      306.11      340.75     23.03 o 
  -5   8   7       75.57       88.37     19.30 o 
  -4   8   7       53.42       58.29     11.68 o 
  -3   8   7       13.24       21.91     15.33 o 
  -2   8   7      436.55      512.42     26.67 o 
  -1   8   7        0.00        1.43      5.95 o 
   0   8   7        8.21       12.68      6.32 o 
   1   8   7       30.15       57.01     13.29 o 
   2   8   7      388.40      392.13     61.97 o 
   3   8   7      436.61      455.71     44.37 o 
   4   8   7     1030.30     1019.02     43.59 o 
   5   8   7       12.19       14.42     11.87 o 
   6   8   7      154.98      167.94     17.90 o 
   7   8   7      115.70      135.28     17.22 o 
   8   8   7        2.72       -3.52     14.22 o 
  -8   9   7       16.33       10.86     13.00 o 
  -7   9   7        1.92       10.68     11.70 o 
  -6   9   7       44.46       64.63     20.83 o 
  -5   9   7       54.71       72.82     14.36 o 
  -4   9   7      213.25      206.66     39.40 o 
  -3   9   7        1.61        3.58      6.88 o 
  -2   9   7       18.69       17.77      7.83 o 
  -1   9   7      234.98      210.72     25.05 o 
   0   9   7      808.90      765.00     28.72 o 
   1   9   7      142.15      125.18     15.70 o 
   2   9   7      247.24      228.31     19.87 o 
   3   9   7      139.13      147.25     20.60 o 
   4   9   7       38.87       23.80     10.43 o 
   5   9   7       33.21       25.66     12.86 o 
   6   9   7       29.39       30.60     14.43 o 
  -5  10   7        0.25       10.09      9.82 o 
  -4  10   7       21.24       11.36      9.23 o 
  -3  10   7        0.40        0.80      8.18 o 
  -2  10   7        2.42        1.91      8.34 o 
  -1  10   7        1.66        3.89      8.14 o 
   0  10   7       25.47       39.34     18.74 o 
   1  10   7        0.16        2.97      9.48 o 
   2  10   7        0.25       11.31     10.10 o 
   3  10   7        2.49       -0.25     10.15 o 
   4  10   7        2.76       10.32     18.00 o 
 -14   0   8       86.31       85.42     20.60 o 
 -12   0   8      386.53      388.28     23.34 o 
 -10   0   8        1.75        4.82      5.54 o 
  -8   0   8      267.54      259.70     15.63 o 
  -6   0   8     1084.17     1126.21     40.37 o 
  -4   0   8      993.42     1508.12     33.91 o 
  -2   0   8     4915.15     4871.12    120.75 o 
   0   0   8    13922.32    15308.77    372.90 o 
   2   0   8        4.75       10.60      2.39 o 
   4   0   8     3132.82     2958.16     93.30 o 
   6   0   8      252.89      260.67     14.99 o 
   8   0   8      376.55      355.89     19.53 o 
  10   0   8      183.98      229.28     26.77 o 
  12   0   8       33.62       -2.22     16.40 o 
 -14   1   8       46.79       29.58     16.61 o 
 -13   1   8        1.54       -7.02      6.66 o 
 -12   1   8       57.16       60.32      7.92 o 
 -11   1   8        0.08        0.39      5.35 o 
 -10   1   8       86.31       70.02      8.72 o 
  -9   1   8       67.01       77.52      7.00 o 
  -8   1   8     2210.90     2185.12     52.30 o 
  -7   1   8      296.90      269.80      9.59 o 
  -6   1   8      249.82      237.81     12.01 o 
  -5   1   8     5538.29     5720.70    109.11 o 
  -4   1   8    12654.67    13504.65    231.70 o 
  -3   1   8     2118.29     2229.69     36.95 o 
  -2   1   8     3609.48     4010.01     70.73 o 
  -1   1   8      739.33      851.04     16.62 o 
   0   1   8     1664.68     1616.87     29.67 o 
   1   1   8      549.40      544.75     13.64 o 
   2   1   8     1903.41     1859.96     34.05 o 
   3   1   8      206.00      212.29      7.03 o 
   4   1   8      996.49     1032.24     22.73 o 
   5   1   8        2.76        3.34      3.30 o 
   6   1   8     2776.89     2730.81     62.39 o 
   7   1   8       19.67       29.39      4.94 o 
   8   1   8      370.17      367.00     13.79 o 
   9   1   8        0.05        1.63      4.81 o 
  10   1   8       28.02       22.32     10.00 o 
  11   1   8       54.28       60.02     13.15 o 
  12   1   8       54.42       40.92     12.92 o 
 -14   2   8       29.93       37.72     17.70 o 
 -13   2   8        0.74       14.22     13.43 o 
 -12   2   8      672.89      639.02     67.11 o 
 -11   2   8       72.10       86.39      9.04 o 
 -10   2   8       10.52        8.73      5.32 o 
  -9   2   8        6.18        3.56      4.22 o 
  -8   2   8     2517.36     2358.99     49.60 o 
  -7   2   8      856.52      800.36     28.54 o 
  -6   2   8     5193.38     5216.06    101.64 o 
  -5   2   8     2369.37     2372.73     54.71 o 
  -4   2   8      183.13      236.50      8.69 o 
  -3   2   8       56.06       59.50      9.04 o 
  -2   2   8      635.88      534.54     12.98 o 
  -1   2   8       93.03      107.90      4.58 o 
   0   2   8     9312.89    10079.75    214.85 o 
   1   2   8     5933.18     6705.25    128.28 o 
   2   2   8       28.11       54.91      6.41 o 
   3   2   8     1459.68     1384.54     35.98 o 
   4   2   8      563.57      533.98     13.62 o 
   5   2   8        0.36        1.34      2.87 o 
   6   2   8       15.26       16.05      4.20 o 
   7   2   8       97.76       97.09      7.36 o 
   8   2   8      259.12      262.09     11.78 o 
   9   2   8      207.97      182.61     10.50 o 
  10   2   8        1.40      -11.01      8.05 o 
  11   2   8       86.85       90.10     14.33 o 
  12   2   8        3.03       -6.87     11.62 o 
 -13   3   8      461.58      497.13     32.70 o 
 -12   3   8        6.81        2.22      7.03 o 
 -11   3   8      381.32      386.55     16.41 o 
 -10   3   8       73.56       82.52      8.19 o 
  -9   3   8       26.08       18.18      5.33 o 
  -8   3   8       21.96       20.60      4.96 o 
  -7   3   8      502.27      527.67     16.51 o 
  -6   3   8      456.54      390.90     21.15 o 
  -5   3   8      284.72      314.10     12.79 o 
  -4   3   8     2091.24     1991.65     53.50 o 
  -3   3   8      109.66       65.92      5.42 o 
  -2   3   8      926.35      874.77     25.07 o 
  -1   3   8     1070.35     1066.59     46.19 o 
   0   3   8     1753.68     1611.70     54.39 o 
   1   3   8     1541.10     1558.07     42.66 o 
   2   3   8        5.17        5.76      2.35 o 
   3   3   8     1494.10     1588.50     37.54 o 
   4   3   8       17.60       14.30      4.07 o 
   5   3   8      864.87      875.21     20.80 o 
   6   3   8       56.09       50.42      6.47 o 
   7   3   8       71.03       66.47      7.93 o 
   8   3   8      415.86      414.86     15.49 o 
   9   3   8        0.44        1.13      5.97 o 
  10   3   8        0.19       -8.64     12.33 o 
  11   3   8        0.42       12.88     16.82 o 
 -13   4   8       62.88       72.18     12.24 o 
 -12   4   8       17.78       16.13      8.39 o 
 -11   4   8      131.81      131.42     10.73 o 
 -10   4   8       30.81       37.14      6.57 o 
  -9   4   8      112.66      110.06      8.80 o 
  -8   4   8     1442.86     1432.07     42.93 o 
  -7   4   8      717.18      639.58     34.23 o 
  -6   4   8      882.59      878.30     27.97 o 
  -5   4   8      847.33      821.30     25.91 o 
  -4   4   8      432.72      371.02     18.63 o 
  -3   4   8     2906.10     3049.54     99.20 o 
  -2   4   8       13.14       36.17      6.64 o 
  -1   4   8      103.87       73.75     16.78 o 
   0   4   8       27.63       31.03      6.31 o 
   1   4   8      457.80      395.55     36.54 o 
   2   4   8      248.69      185.32      9.82 o 
   3   4   8      104.49       86.69      9.54 o 
   4   4   8      219.68      172.04     12.80 o 
   5   4   8     1367.52     1367.99     49.59 o 
   6   4   8      234.42      205.88     11.76 o 
   7   4   8      432.75      415.26     22.20 o 
   8   4   8       96.38      103.68     12.66 o 
   9   4   8       73.19       68.81     11.68 o 
  10   4   8       12.48       14.85     15.73 o 
  11   4   8        0.11        5.45     17.66 o 
 -12   5   8       33.31       35.03     18.46 o 
 -11   5   8        1.83        3.02     10.09 o 
 -10   5   8      486.36      520.14     28.23 o 
  -9   5   8       28.40       19.34      9.47 o 
  -8   5   8      163.11      157.45     15.57 o 
  -7   5   8       43.33       50.41     11.08 o 
  -6   5   8      418.69      391.57     21.01 o 
  -5   5   8      521.50      467.46     30.96 o 
  -4   5   8      868.89      847.20     34.43 o 
  -3   5   8      630.02      586.77     37.55 o 
  -2   5   8      131.57      140.60     23.43 o 
  -1   5   8     2316.70     2300.43     77.41 o 
   0   5   8      948.18      856.65     34.04 o 
   1   5   8       20.24       33.09      9.02 o 
   2   5   8      407.82      358.33     15.87 o 
   3   5   8      570.38      564.00     25.48 o 
   4   5   8      849.21      808.83     33.28 o 
   5   5   8      970.30      947.25     43.76 o 
   6   5   8       37.75       34.32      8.60 o 
   7   5   8       36.54       32.18     13.22 o 
   8   5   8        0.55        7.53      7.79 o 
   9   5   8      254.63      240.09     38.81 o 
  10   5   8        4.94       15.10     15.06 o 
 -11   6   8       39.02       53.03     20.43 o 
 -10   6   8        7.04        7.67      9.79 o 
  -9   6   8      748.05      785.40     36.40 o 
  -8   6   8      164.69      182.11     16.72 o 
  -7   6   8      439.54      489.03     32.66 o 
  -6   6   8      405.68      406.80     23.41 o 
  -5   6   8       85.87      107.02     31.21 o 
  -4   6   8      589.31      550.81     26.61 o 
  -3   6   8     2369.30     2324.30     79.77 o 
  -2   6   8      509.88      438.77     22.21 o 
  -1   6   8      384.06      361.03     30.17 o 
   0   6   8      133.76      140.61     24.17 o 
   1   6   8     1106.96     1051.10     32.69 o 
   2   6   8        8.87        2.28     14.50 o 
   3   6   8      279.86      282.64     25.80 o 
   4   6   8       11.76       20.46      7.76 o 
   5   6   8      395.01      377.55     22.24 o 
   6   6   8       92.46       94.04     12.44 o 
   7   6   8       11.19       15.52     13.01 o 
   8   6   8        7.61       22.28     14.94 o 
   9   6   8       32.36       42.43     11.72 o 
 -10   7   8        0.52        0.75     11.18 o 
  -9   7   8       54.45       76.81     13.93 o 
  -8   7   8       57.70       67.90     13.10 o 
  -7   7   8     1891.76     1886.04     69.85 o 
  -6   7   8        0.75        1.30      7.52 o 
  -5   7   8     1738.95     1664.86     61.96 o 
  -4   7   8       38.62       51.22     12.40 o 
  -3   7   8        1.68        2.69      6.87 o 
  -2   7   8        1.44        0.52      6.30 o 
  -1   7   8     1169.81     1115.15     44.31 o 
   0   7   8      238.09      260.98     14.02 o 
   1   7   8      122.57       95.11     12.48 o 
   2   7   8      788.49      763.89     33.52 o 
   3   7   8      159.80      164.20     33.42 o 
   4   7   8        6.22        2.82      6.94 o 
   5   7   8      323.89      323.50     21.46 o 
   6   7   8      614.91      600.95     30.71 o 
   7   7   8       18.76       14.46     11.81 o 
   8   7   8       15.87       -0.46     13.51 o 
   9   7   8       64.89      102.71     21.69 o 
  -9   8   8       13.18        4.86     14.83 o 
  -8   8   8        6.13        2.83     10.72 o 
  -7   8   8        1.01       14.83     10.11 o 
  -6   8   8        7.64        0.74      8.99 o 
  -5   8   8      231.81      208.72     18.59 o 
  -4   8   8       37.07       56.25     11.49 o 
  -3   8   8        7.96        2.22      8.44 o 
  -2   8   8     1016.18      945.65     40.56 o 
  -1   8   8      300.19      326.95     17.03 o 
   0   8   8      603.70      593.32     23.51 o 
   1   8   8      900.17      877.23     38.61 o 
   2   8   8       17.66       17.56     13.82 o 
   3   8   8      221.96      248.31     31.97 o 
   4   8   8       76.24      114.54     22.38 o 
   5   8   8        1.28        3.75      9.06 o 
   6   8   8        2.32       11.46      9.59 o 
   7   8   8       47.45       55.30     13.56 o 
  -8   9   8       80.92       94.49     17.46 o 
  -7   9   8      173.13      196.13     20.72 o 
  -6   9   8        4.12       14.88     11.21 o 
  -5   9   8        3.38       12.57     10.41 o 
  -4   9   8       86.41       91.28     14.71 o 
  -3   9   8       84.42      111.73     14.40 o 
  -2   9   8      274.24      243.33     16.01 o 
  -1   9   8       16.95       19.32      8.26 o 
   0   9   8      128.35      113.48     11.64 o 
   1   9   8      109.59      108.26     47.95 o 
   2   9   8        1.02        1.12     15.25 o 
   3   9   8      136.59      132.81     16.69 o 
   4   9   8        0.26        2.66      9.57 o 
   5   9   8        1.98       14.82     14.16 o 
   6   9   8        2.73        2.10     12.92 o 
  -5  10   8      231.76      247.28     18.57 o 
  -4  10   8       54.57       60.49     11.95 o 
  -3  10   8      187.55      185.63     15.97 o 
  -2  10   8        0.04       -6.81      7.73 o 
  -1  10   8       10.17       24.02      9.20 o 
   0  10   8       23.42       41.03     12.21 o 
   1  10   8        6.41       11.29     11.02 o 
   2  10   8        4.90       12.19     12.06 o 
   3  10   8       24.86       35.48     12.09 o 
 -13   0   9      822.77      826.58     38.03 o 
 -11   0   9      127.19      112.55     15.80 o 
  -9   0   9      157.15      139.41     12.44 o 
  -7   0   9      204.92      251.73     14.81 o 
  -5   0   9     6231.63     6129.55    129.47 o 
  -3   0   9     6931.62     7694.96    189.46 o 
  -1   0   9      115.22       82.07      5.70 o 
   1   0   9     2191.22     2019.95     52.16 o 
   3   0   9     2399.45     2690.00     68.60 o 
   5   0   9     2968.84     3271.60    150.37 o 
   7   0   9     2202.67     2214.50     74.28 o 
   9   0   9       11.42       26.33      8.39 o 
  11   0   9      125.82      163.58     25.84 o 
 -14   1   9        0.37        7.05     15.19 o 
 -13   1   9      170.73      188.12     14.87 o 
 -12   1   9       22.36       30.32      6.98 o 
 -11   1   9      752.42      761.66     23.94 o 
 -10   1   9      131.73      148.21      9.62 o 
  -9   1   9       12.24        3.46      4.90 o 
  -8   1   9     2007.23     1936.13     41.70 o 
  -7   1   9     3887.86     3924.99     78.07 o 
  -6   1   9      487.28      503.27     17.91 o 
  -5   1   9      488.48      516.19     12.82 o 
  -4   1   9        3.27        3.61      1.88 o 
  -3   1   9     4085.82     3837.78     68.07 o 
  -2   1   9      269.51      250.12      7.92 o 
  -1   1   9     4603.59     4628.67     81.49 o 
   0   1   9       46.18       60.19      9.41 o 
   1   1   9      255.41      316.46      9.29 o 
   2   1   9       40.62       60.13      5.27 o 
   3   1   9     3360.51     3407.19     67.12 o 
   4   1   9      213.37      210.79     10.16 o 
   5   1   9      862.05      795.68     22.88 o 
   6   1   9        1.00       -0.60      3.62 o 
   7   1   9       56.25       57.88      6.30 o 
   8   1   9      169.02      167.45      9.84 o 
   9   1   9       66.94       83.23      7.95 o 
  10   1   9       77.29      108.39     17.47 o 
  11   1   9       65.56       57.98     13.46 o 
  12   1   9        0.16      -10.63     11.48 o 
 -14   2   9      229.42      204.53     29.45 o 
 -13   2   9       31.74       23.84      8.81 o 
 -12   2   9        0.25       -4.49      6.43 o 
 -11   2   9      679.04      639.50     21.65 o 
 -10   2   9       23.00       13.70      5.52 o 
  -9   2   9     1104.42     1089.75     26.50 o 
  -8   2   9       12.18       18.41      4.16 o 
  -7   2   9       80.14      112.15      6.78 o 
  -6   2   9      151.17      142.01      7.85 o 
  -5   2   9     5291.67     5066.55     98.91 o 
  -4   2   9     2631.44     2974.65     66.36 o 
  -3   2   9     4489.58     4506.51     86.92 o 
  -2   2   9      453.62      513.02     20.22 o 
  -1   2   9      572.64      658.14     17.03 o 
   0   2   9      417.22      421.95     16.70 o 
   1   2   9      976.89      941.73     20.65 o 
   2   2   9     1921.68     1981.52     40.43 o 
   3   2   9        2.37        0.62      2.29 o 
   4   2   9        9.15        3.83      2.83 o 
   5   2   9       92.89      111.83      6.97 o 
   6   2   9        2.03        2.37      3.93 o 
   7   2   9       66.80       71.11      7.06 o 
   8   2   9       15.46       19.00      5.51 o 
   9   2   9        0.14        0.37      5.03 o 
  10   2   9        1.56        4.54      9.37 o 
  11   2   9       25.03       23.79     12.22 o 
 -13   3   9       43.93       59.35     11.93 o 
 -12   3   9       25.89       33.51      7.91 o 
 -11   3   9       15.37       15.92      9.41 o 
 -10   3   9      149.40      166.03     10.76 o 
  -9   3   9       62.91       76.61      7.71 o 
  -8   3   9       12.10        6.62      4.46 o 
  -7   3   9       41.06       46.47      6.51 o 
  -6   3   9      965.24      877.48     27.61 o 
  -5   3   9      400.98      427.48     16.57 o 
  -4   3   9     1528.76     1472.06     41.16 o 
  -3   3   9       10.14        6.82      2.34 o 
  -2   3   9     2128.63     2082.88     55.03 o 
  -1   3   9     1125.39     1199.50     42.55 o 
   0   3   9       51.39       42.82      5.10 o 
   1   3   9      260.51      281.33     11.65 o 
   2   3   9       29.75       48.06      5.58 o 
   3   3   9        2.88        4.41      3.35 o 
   4   3   9       35.79       44.61      5.05 o 
   5   3   9       69.46       81.34      7.35 o 
   6   3   9       18.65       14.74      5.64 o 
   7   3   9       41.85       40.51      6.79 o 
   8   3   9       84.05       71.31      8.89 o 
   9   3   9       88.00       96.47     10.16 o 
  10   3   9       77.75       78.04     20.47 o 
  11   3   9       69.07       82.74     23.08 o 
 -13   4   9        0.43       -0.92     14.14 o 
 -12   4   9       59.30       53.98      9.16 o 
 -11   4   9       15.65       22.54      6.85 o 
 -10   4   9       14.30       21.93      6.15 o 
  -9   4   9       36.33       38.75      7.44 o 
  -8   4   9       26.75       31.41      6.28 o 
  -7   4   9        4.54       14.61      7.05 o 
  -6   4   9       32.10       32.19      7.97 o 
  -5   4   9      226.90      222.81     20.98 o 
  -4   4   9      156.62      124.82     11.28 o 
  -3   4   9      946.85      918.46     35.47 o 
  -2   4   9      459.55      401.26     19.33 o 
  -1   4   9     1697.36     1594.59     55.53 o 
   0   4   9      167.34      157.48     12.12 o 
   1   4   9     1638.82     1606.13     55.91 o 
   2   4   9      639.04      585.44     32.12 o 
   3   4   9      595.67      589.56     25.34 o 
   4   4   9      526.25      407.85     29.79 o 
   5   4   9       38.03       42.17      6.69 o 
   6   4   9        2.29        4.15      6.71 o 
   7   4   9      111.78      126.39     24.46 o 
   8   4   9       94.77       95.34     20.26 o 
   9   4   9       38.97       67.11     35.75 o 
  10   4   9        6.05       12.38     15.44 o 
 -12   5   9       58.59       55.97     21.82 o 
 -11   5   9        1.46       -3.71     11.79 o 
 -10   5   9       32.07       30.04     16.01 o 
  -9   5   9      184.92      175.94     16.97 o 
  -8   5   9      738.63      754.85     33.93 o 
  -7   5   9      487.62      495.84     28.89 o 
  -6   5   9      209.90      182.32     15.28 o 
  -5   5   9      118.16      106.88     12.05 o 
  -4   5   9     1326.18     1190.78     45.17 o 
  -3   5   9      278.31      267.97     16.87 o 
  -2   5   9       47.42       53.05      8.51 o 
  -1   5   9      684.71      660.63     28.14 o 
   0   5   9     1495.17     1391.76     50.49 o 
   1   5   9      512.27      508.54     23.75 o 
   2   5   9      400.63      337.51     33.79 o 
   3   5   9       88.86       87.74     10.42 o 
   4   5   9        2.35       11.82      6.83 o 
   5   5   9       50.16       52.32     11.24 o 
   6   5   9      466.68      362.87     32.01 o 
   7   5   9       41.22       54.84     10.73 o 
   8   5   9       21.91       31.40      9.39 o 
   9   5   9       35.01       60.37     15.84 o 
  10   5   9       34.28       14.39     18.29 o 
 -11   6   9      223.95      246.18     22.30 o 
 -10   6   9       99.32      101.53     16.07 o 
  -9   6   9      775.74      823.49     38.49 o 
  -8   6   9     1335.39     1364.38     53.63 o 
  -7   6   9      362.49      354.74     22.41 o 
  -6   6   9     1721.45     1738.31     63.78 o 
  -5   6   9        1.62       15.21      7.61 o 
  -4   6   9      341.28      332.87     20.54 o 
  -3   6   9      572.88      558.71     39.50 o 
  -2   6   9     1999.21     1857.51    110.68 o 
  -1   6   9       14.60       13.48      7.19 o 
   0   6   9     1141.68     1044.21     46.97 o 
   1   6   9      387.56      360.31     20.55 o 
   2   6   9       16.44       14.47      7.30 o 
   3   6   9      151.18      152.89     13.98 o 
   4   6   9      160.43      157.23     23.10 o 
   5   6   9       24.27       14.17      8.11 o 
   6   6   9       76.59       70.92     11.29 o 
   7   6   9        0.33       -3.36     11.62 o 
   8   6   9      128.87      129.06     15.61 o 
   9   6   9       10.61       18.70     10.91 o 
 -10   7   9      326.44      337.46     25.47 o 
  -9   7   9       27.16       21.49     11.33 o 
  -8   7   9      500.69      521.99     29.57 o 
  -7   7   9      380.85      404.34     25.17 o 
  -6   7   9        2.42        7.60      8.29 o 
  -5   7   9       40.67       52.59     10.86 o 
  -4   7   9      638.30      547.37     27.57 o 
  -3   7   9      876.40      840.92     36.53 o 
  -2   7   9        7.13       19.06      7.52 o 
  -1   7   9      392.27      385.45     22.35 o 
   0   7   9      629.45      595.37     74.30 o 
   1   7   9       18.60       27.02      8.48 o 
   2   7   9      617.14      649.51     32.64 o 
   3   7   9      289.19      288.02     19.42 o 
   4   7   9        1.96        5.87      8.05 o 
   5   7   9      167.11      152.39     16.08 o 
   6   7   9       48.87       55.50     13.36 o 
   7   7   9       70.42       64.82     19.17 o 
   8   7   9        4.74        6.50     15.82 o 
  -9   8   9       24.25       48.84     14.61 o 
  -8   8   9       12.29       18.36     11.66 o 
  -7   8   9        8.76        5.99     10.07 o 
  -6   8   9        1.71        3.54     12.10 o 
  -5   8   9        0.88        2.97      9.01 o 
  -4   8   9      199.98      181.12     17.57 o 
  -3   8   9       73.71       77.03     15.84 o 
  -2   8   9      565.01      524.98     28.32 o 
  -1   8   9      155.97      141.66     11.95 o 
   0   8   9       56.52       51.88      8.35 o 
   1   8   9       62.05       91.95     13.44 o 
   2   8   9       85.37       97.45     13.94 o 
   3   8   9      154.47      124.83     15.18 o 
   4   8   9      234.83      234.92     23.81 o 
   5   8   9      314.36      324.10     44.74 o 
   6   8   9       16.54       31.76     11.49 o 
   7   8   9       10.02        8.52     15.73 o 
  -7   9   9      175.72      180.64     20.42 o 
  -6   9   9        3.20       17.22     12.24 o 
  -5   9   9       48.53       41.18     20.12 o 
  -4   9   9       40.61       47.24     12.73 o 
  -3   9   9       67.59       70.27     13.36 o 
  -2   9   9      148.31      144.05     13.19 o 
  -1   9   9       76.79       71.48     10.31 o 
   0   9   9       28.57       24.07     14.20 o 
   1   9   9       16.86        9.74      9.17 o 
   2   9   9       75.79       67.07     12.88 o 
   3   9   9        2.90       -1.00      9.48 o 
   4   9   9        0.32       -6.66      9.17 o 
   5   9   9       82.73       90.44     15.84 o 
  -5  10   9        3.42       -1.05     17.45 o 
  -4  10   9        0.95       -2.36      8.88 o 
  -3  10   9       59.99       57.43     12.22 o 
  -2  10   9        7.19        0.81      8.72 o 
  -1  10   9       83.90       83.15     15.94 o 
   0  10   9       86.23       98.96     29.39 o 
   1  10   9       65.52       84.01     15.50 o 
   2  10   9       23.26       23.87     12.48 o 
   3  10   9       20.88       31.42     18.63 o 
 -14   0  10        2.46       -7.20     10.37 o 
 -12   0  10      605.96      615.14     30.50 o 
 -10   0  10        1.21       10.43      6.62 o 
  -8   0  10      474.01      399.41     28.78 o 
  -6   0  10      995.84      936.80     27.79 o 
  -4   0  10     2449.50     2584.11     66.54 o 
  -2   0  10     3202.19     3193.49     80.87 o 
   0   0  10      120.75      127.07      6.45 o 
   2   0  10    15243.82    15982.95    390.14 o 
   4   0  10     3007.11     2981.01     95.28 o 
   6   0  10       10.71       14.20      6.54 o 
   8   0  10       25.00       29.97      8.32 o 
  10   0  10        3.36        0.55     12.92 o 
 -14   1  10      252.72      271.36     23.08 o 
 -13   1  10       67.33       70.89     10.81 o 
 -12   1  10        6.75       15.47      6.30 o 
 -11   1  10       40.53       37.56      6.55 o 
 -10   1  10      969.94      872.64     23.04 o 
  -9   1  10      447.97      470.01     14.78 o 
  -8   1  10      411.29      425.24     13.26 o 
  -7   1  10     1430.98     1434.98     31.82 o 
  -6   1  10     1015.97      797.20     21.03 o 
  -5   1  10       42.42       44.92      4.37 o 
  -4   1  10     6291.21     6175.18     99.26 o 
  -3   1  10     1045.81     1062.30     20.86 o 
  -2   1  10      597.97      561.33     12.65 o 
  -1   1  10      384.81      364.29     10.00 o 
   0   1  10      288.44      225.11      6.31 o 
   1   1  10     1320.22     1362.79     25.92 o 
   2   1  10     1018.64      964.07     19.18 o 
   3   1  10      233.25      209.37      7.42 o 
   4   1  10      407.90      445.13     19.09 o 
   5   1  10     1271.28     1235.29     31.21 o 
   6   1  10      518.80      545.33     19.28 o 
   7   1  10      138.21      146.79     11.69 o 
   8   1  10       20.49       15.99      5.38 o 
   9   1  10       15.30       17.84      5.85 o 
  10   1  10       63.94       82.81     13.90 o 
  11   1  10       42.47       50.43     13.33 o 
 -13   2  10        2.00       -0.11      7.46 o 
 -12   2  10      174.55      220.72     13.58 o 
 -11   2  10       29.44       40.03      7.46 o 
 -10   2  10       16.18       20.30      5.26 o 
  -9   2  10       52.00       48.05      5.75 o 
  -8   2  10      301.08      260.09     10.41 o 
  -7   2  10      103.51       94.99      9.03 o 
  -6   2  10     1232.94     1127.81     29.23 o 
  -5   2  10      833.40      803.39     33.57 o 
  -4   2  10      207.53      202.53      6.36 o 
  -3   2  10      155.39      217.79     14.31 o 
  -2   2  10     3086.65     3054.33     55.09 o 
  -1   2  10      237.75      212.96      6.20 o 
   0   2  10      308.63      241.37     10.25 o 
   1   2  10        8.28       17.91      3.82 o 
   2   2  10      696.56      710.98     23.89 o 
   3   2  10      869.50      848.80     19.74 o 
   4   2  10     1112.20     1113.81     41.75 o 
   5   2  10      501.07      479.46     25.99 o 
   6   2  10      633.01      625.44     18.99 o 
   7   2  10        0.74        6.00      5.61 o 
   8   2  10        0.60        7.50      5.04 o 
   9   2  10        3.26       -4.37      5.90 o 
  10   2  10       11.10        7.34     14.77 o 
  11   2  10       17.93       17.66     16.53 o 
 -13   3  10      116.81      149.21     13.43 o 
 -12   3  10        3.02        2.75      6.61 o 
 -11   3  10        1.33        2.41      6.07 o 
 -10   3  10      288.01      285.73     13.62 o 
  -9   3  10      198.25      180.76     10.43 o 
  -8   3  10      237.74      220.74     12.51 o 
  -7   3  10      706.78      668.78     23.19 o 
  -6   3  10      228.12      197.72     11.01 o 
  -5   3  10     2845.69     2858.20     76.01 o 
  -4   3  10       32.90       45.70      5.39 o 
  -3   3  10     1428.06     1485.51     51.99 o 
  -2   3  10        0.32        8.34      4.50 o 
  -1   3  10      274.67      254.26     21.61 o 
   0   3  10      941.96      931.22     28.04 o 
   1   3  10       43.18       49.40      7.42 o 
   2   3  10     1574.30     1453.33     62.61 o 
   3   3  10      136.23      120.09     12.26 o 
   4   3  10       11.14        8.75      4.19 o 
   5   3  10      293.73      278.64     13.69 o 
   6   3  10      122.87      123.18      9.94 o 
   7   3  10       56.32       61.22      9.47 o 
   8   3  10       84.85      100.87     10.21 o 
   9   3  10       10.84       10.44      7.06 o 
  10   3  10        3.43        1.68      9.43 o 
  11   3  10       10.24       12.67     18.33 o 
 -12   4  10       11.91       16.81      9.19 o 
 -11   4  10       23.45       45.10      9.52 o 
 -10   4  10      189.96      177.14     17.21 o 
  -9   4  10      260.74      268.30     19.16 o 
  -8   4  10      313.33      271.78     27.35 o 
  -7   4  10        7.64        1.86      6.65 o 
  -6   4  10       83.98       73.60     22.40 o 
  -5   4  10        2.06        1.92      8.62 o 
  -4   4  10       59.05       70.71      9.69 o 
  -3   4  10       98.14       83.77     15.04 o 
  -2   4  10      608.40      567.27     24.88 o 
  -1   4  10     2373.38     2250.84     75.74 o 
   0   4  10      248.09      194.61     13.40 o 
   1   4  10      195.18      189.79     13.46 o 
   2   4  10      182.62      174.73     12.94 o 
   3   4  10      654.28      635.78     33.35 o 
   4   4  10       32.67       32.87      6.31 o 
   5   4  10        4.47        5.11      4.80 o 
   6   4  10      162.96      183.56     12.06 o 
   7   4  10        7.09        0.90      5.82 o 
   8   4  10      189.90      192.87     17.05 o 
   9   4  10       19.81       21.01     10.80 o 
  10   4  10      132.11      146.41     17.07 o 
 -12   5  10       37.46       69.07     15.77 o 
 -11   5  10      141.22      152.65     24.29 o 
 -10   5  10      533.28      561.82     34.97 o 
  -9   5  10        2.11       10.18     13.80 o 
  -8   5  10      183.39      199.21     17.38 o 
  -7   5  10       41.03       42.93      9.36 o 
  -6   5  10       23.34       37.33      9.12 o 
  -5   5  10      436.90      431.06     22.96 o 
  -4   5  10        8.86       13.26      6.51 o 
  -3   5  10     1356.42     1334.49     49.67 o 
  -2   5  10        0.40        2.50      6.02 o 
  -1   5  10      737.58      710.40     31.36 o 
   0   5  10      221.11      192.78     14.33 o 
   1   5  10      443.69      435.86     21.74 o 
   2   5  10      897.00      907.42     36.63 o 
   3   5  10     2575.44     2348.93     80.50 o 
   4   5  10      295.42      261.07     16.98 o 
   5   5  10       45.58       35.16      8.92 o 
   6   5  10        2.99        3.89      7.26 o 
   7   5  10      333.41      328.78     39.00 o 
   8   5  10       18.54       30.81      9.94 o 
   9   5  10        0.27        1.12      9.33 o 
 -11   6  10      602.22      722.85     37.46 o 
 -10   6  10       10.60       12.74     11.03 o 
  -9   6  10     1042.88     1091.89     46.93 o 
  -8   6  10      156.12      162.65     16.98 o 
  -7   6  10      280.89      325.83     56.81 o 
  -6   6  10       96.24      105.00     24.00 o 
  -5   6  10      655.82      621.76     29.71 o 
  -4   6  10       93.63       97.62     12.53 o 
  -3   6  10     1103.74     1056.95     42.36 o 
  -2   6  10     1625.91     1530.98     56.64 o 
  -1   6  10      501.79      476.81     31.59 o 
   0   6  10      319.17      280.62     22.26 o 
   1   6  10      641.35      632.89     29.31 o 
   2   6  10       37.64       36.63      9.13 o 
   3   6  10       19.46       28.90     12.29 o 
   4   6  10       58.64       58.98     12.38 o 
   5   6  10       25.55       31.49      9.42 o 
   6   6  10       35.65       32.39     13.64 o 
   7   6  10        0.52       13.91      8.62 o 
   8   6  10        2.20        5.03      8.64 o 
   9   6  10       42.09       59.54     13.86 o 
 -10   7  10       34.70       33.45     13.76 o 
  -9   7  10       12.84       22.57     11.62 o 
  -8   7  10       35.36       33.22     11.89 o 
  -7   7  10      426.55      488.47     28.25 o 
  -6   7  10        6.48       17.68      8.88 o 
  -5   7  10       20.56       20.59      9.67 o 
  -4   7  10       34.92       40.67     22.63 o 
  -3   7  10      799.88      784.83     37.42 o 
  -2   7  10      183.93      194.22     16.33 o 
  -1   7  10     1418.60     1310.12     50.77 o 
   0   7  10      394.88      361.42     41.26 o 
   1   7  10      289.09      275.41     30.90 o 
   2   7  10        6.75        3.62      7.32 o 
   3   7  10        8.77        8.60      7.71 o 
   4   7  10      136.09      160.15     21.29 o 
   5   7  10       19.93        4.25     13.30 o 
   6   7  10      174.32      191.65     27.90 o 
   7   7  10       31.19       25.30     16.57 o 
   8   7  10        9.89        9.27     14.89 o 
  -9   8  10       38.01       39.58     14.43 o 
  -8   8  10       79.15       98.15     17.50 o 
  -7   8  10       24.10       15.37     11.04 o 
  -6   8  10        0.67       -1.74      9.49 o 
  -5   8  10       30.42       40.99     11.69 o 
  -4   8  10        8.93       18.98      9.73 o 
  -3   8  10        6.39        8.28      8.89 o 
  -2   8  10      176.04      161.04     16.34 o 
  -1   8  10      264.43      249.90     26.17 o 
   0   8  10       32.16       61.56     11.76 o 
   1   8  10      354.63      326.52     22.35 o 
   2   8  10      238.77      237.15     19.62 o 
   3   8  10        1.00       -8.56      8.04 o 
   4   8  10       86.35      116.53     15.39 o 
   5   8  10      162.06      151.99     17.13 o 
   6   8  10        2.61       -3.14      9.35 o 
  -7   9  10        5.77        8.75     16.53 o 
  -6   9  10       80.64       83.84     20.16 o 
  -5   9  10        0.30       15.29     11.37 o 
  -4   9  10      200.62      211.08     20.31 o 
  -3   9  10      101.48      121.45     16.45 o 
  -2   9  10      132.30      145.63     14.31 o 
  -1   9  10      111.94      108.64     14.62 o 
   0   9  10        0.02       15.24      9.66 o 
   1   9  10       33.54       35.01     11.48 o 
   2   9  10       17.53       24.23     11.33 o 
   3   9  10        7.00        9.06     10.10 o 
   4   9  10       19.18       11.88     10.96 o 
   5   9  10       36.11       44.64     18.67 o 
  -4  10  10        1.37        0.49     11.77 o 
  -3  10  10      163.70      195.26     20.37 o 
  -2  10  10       27.67       24.73     12.06 o 
  -1  10  10       56.04       68.47     14.18 o 
   0  10  10       33.30       39.73     19.01 o 
   1  10  10       23.99       39.82     19.68 o 
   2  10  10        0.21       -2.56     17.16 o 
 -13   0  11      149.62      187.83     26.26 o 
 -11   0  11      236.47      219.09     25.34 o 
  -9   0  11      538.38      502.28     19.92 o 
  -7   0  11      132.58      126.22      9.03 o 
  -5   0  11      804.44      776.37     23.08 o 
  -3   0  11     1286.86     1382.39     37.61 o 
  -1   0  11     5830.90     6202.85    153.89 o 
   1   0  11     1899.16     1937.45     50.85 o 
   3   0  11      619.19      708.00     27.37 o 
   5   0  11       21.05       36.38      7.25 o 
   7   0  11      179.87      176.15     14.25 o 
   9   0  11       76.32       76.78     11.85 o 
  11   0  11       23.17       48.58     19.63 o 
 -13   1  11      196.46      212.77     14.40 o 
 -12   1  11      201.62      230.72     13.88 o 
 -11   1  11       38.98       58.97      7.28 o 
 -10   1  11      236.63      245.60     11.19 o 
  -9   1  11      611.64      590.50     19.11 o 
  -8   1  11        3.38        3.34      3.75 o 
  -7   1  11     3094.05     2941.48     54.26 o 
  -6   1  11      773.00      771.28     23.06 o 
  -5   1  11       38.24       32.45      3.14 o 
  -4   1  11      126.58      125.27      8.50 o 
  -3   1  11     2063.23     2044.05     37.94 o 
  -2   1  11        0.00        1.56      2.96 o 
  -1   1  11      275.87      254.10      7.12 o 
   0   1  11      190.48      188.88      5.96 o 
   1   1  11      753.74      800.04     16.53 o 
   2   1  11      933.75      860.01     19.64 o 
   3   1  11     1914.38     1966.49     45.83 o 
   4   1  11      127.73      133.82      7.70 o 
   5   1  11      505.73      481.43     15.66 o 
   6   1  11      102.39       90.82      9.80 o 
   7   1  11        2.96        2.22      6.20 o 
   8   1  11       73.44       71.71      7.56 o 
   9   1  11       11.90       17.99      6.40 o 
  10   1  11       55.51       49.42     12.36 o 
  11   1  11        3.21      -14.77     15.02 o 
 -13   2  11       11.48        6.81      8.03 o 
 -12   2  11      117.98      142.85     11.83 o 
 -11   2  11      674.64      656.67     22.34 o 
 -10   2  11       12.89       11.33      5.14 o 
  -9   2  11     1152.18     1161.37     28.25 o 
  -8   2  11      232.94      226.05      9.91 o 
  -7   2  11      139.65      154.58      8.85 o 
  -6   2  11     1014.49      990.18     23.07 o 
  -5   2  11     3282.50     3124.08     56.38 o 
  -4   2  11     4265.71     4260.59     84.01 o 
  -3   2  11     1368.57     1365.80     27.30 o 
  -2   2  11       35.45       34.14      4.42 o 
  -1   2  11       43.68       52.12      3.53 o 
   0   2  11       33.73       28.33      2.64 o 
   1   2  11     2385.82     2445.05     49.49 o 
   2   2  11      155.46      176.43     13.23 o 
   3   2  11      609.01      584.17     16.07 o 
   4   2  11     1184.76     1240.74     31.24 o 
   5   2  11       15.80       22.68      5.89 o 
   6   2  11        2.89        3.87      5.26 o 
   7   2  11       25.79       36.25      7.08 o 
   8   2  11       29.23       27.90      8.85 o 
   9   2  11       34.35       48.44      8.62 o 
  10   2  11        1.84        0.17      9.17 o 
  11   2  11        5.94       -8.94     17.12 o 
 -13   3  11       49.40       65.64     10.82 o 
 -12   3  11        6.60        1.73      6.83 o 
 -11   3  11      222.70      234.70     13.37 o 
 -10   3  11      133.19      113.81     15.76 o 
  -9   3  11       11.31        9.14      7.31 o 
  -8   3  11        7.05        2.52      5.04 o 
  -7   3  11      105.26      113.73     11.63 o 
  -6   3  11      103.87       96.55     11.45 o 
  -5   3  11      415.06      403.59     20.46 o 
  -4   3  11      227.99      193.15     25.95 o 
  -3   3  11      158.51      136.54     11.45 o 
  -2   3  11      326.83      295.36     21.88 o 
  -1   3  11     1293.93     1213.29     76.64 o 
   0   3  11       89.75       80.32      8.09 o 
   1   3  11       18.42       22.17      4.21 o 
   2   3  11     1242.34     1197.28     30.27 o 
   3   3  11     1015.62     1040.22     27.32 o 
   4   3  11     1251.51     1155.94     38.67 o 
   5   3  11       19.54       18.68      6.05 o 
   6   3  11        0.27        6.98      5.32 o 
   7   3  11        7.12       11.20      5.84 o 
   8   3  11        0.88       -2.01      5.91 o 
   9   3  11       83.24      108.49     11.40 o 
  10   3  11       45.66       51.81     12.24 o 
 -12   4  11        2.20       18.14     11.39 o 
 -11   4  11      113.05       89.57     15.11 o 
 -10   4  11       17.64       13.68      9.39 o 
  -9   4  11        8.26       11.16      8.78 o 
  -8   4  11       40.27       35.55      9.37 o 
  -7   4  11       52.92       50.90     10.27 o 
  -6   4  11      429.50      412.39     30.44 o 
  -5   4  11      186.18      177.25     14.18 o 
  -4   4  11       18.39       10.93      6.36 o 
  -3   4  11      242.00      262.80     41.39 o 
  -2   4  11      736.96      737.36     42.67 o 
  -1   4  11       16.90       19.14      6.41 o 
   0   4  11       45.58       58.76      8.41 o 
   1   4  11      629.39      610.78     60.96 o 
   2   4  11     1801.19     1723.65    135.70 o 
   3   4  11      922.94      831.39     23.36 o 
   4   4  11      619.12      563.28     17.97 o 
   5   4  11      489.34      490.94     19.56 o 
   6   4  11       63.79       72.50      9.49 o 
   7   4  11      655.83      643.16     32.80 o 
   8   4  11        2.96        7.67      7.75 o 
   9   4  11        6.86        4.51      9.48 o 
  10   4  11        0.14       -5.87     10.07 o 
 -12   5  11        0.45       -4.28     17.66 o 
 -11   5  11       77.80       91.48     15.60 o 
 -10   5  11      379.45      393.30     25.54 o 
  -9   5  11       54.19       49.30     19.19 o 
  -8   5  11      124.89      134.88     15.19 o 
  -7   5  11      100.33       73.89     11.65 o 
  -6   5  11      546.07      556.07     31.45 o 
  -5   5  11      185.22      209.91     16.23 o 
  -4   5  11       58.68       66.44     18.29 o 
  -3   5  11       88.66       77.67     10.49 o 
  -2   5  11      636.09      627.98     28.18 o 
  -1   5  11     2191.68     2189.13     75.63 o 
   0   5  11      116.26      103.44     14.81 o 
   1   5  11       22.09       20.30      8.18 o 
   2   5  11      149.89      146.37     16.99 o 
   3   5  11      119.98      129.04     12.83 o 
   4   5  11      108.52      119.04     12.84 o 
   5   5  11       22.98       26.61      8.62 o 
   6   5  11       64.23       54.27     11.20 o 
   7   5  11        4.57       13.92      8.83 o 
   8   5  11       16.53       31.31     16.19 o 
   9   5  11       33.98       24.14     11.68 o 
 -11   6  11      126.76      145.47     19.64 o 
 -10   6  11       12.96       40.16     12.61 o 
  -9   6  11      160.42      191.25     18.87 o 
  -8   6  11      756.53      766.10     60.94 o 
  -7   6  11      400.68      373.51     37.26 o 
  -6   6  11      144.35      130.27     14.98 o 
  -5   6  11      834.94      813.55     36.06 o 
  -4   6  11      426.97      443.20     43.59 o 
  -3   6  11      450.78      392.27     29.45 o 
  -2   6  11     2002.69     1913.87     74.43 o 
  -1   6  11        8.42        3.76      6.63 o 
   0   6  11       85.66       60.06     10.08 o 
   1   6  11        4.65        3.66      6.83 o 
   2   6  11        2.55        8.14      6.77 o 
   3   6  11       52.31       43.37      9.32 o 
   4   6  11        6.69       17.46      8.14 o 
   5   6  11        4.14       10.11      7.91 o 
   6   6  11       17.97       27.96      9.50 o 
   7   6  11        2.84        4.72      9.21 o 
   8   6  11       14.70       20.53     17.33 o 
   9   6  11        0.06       -4.15     14.52 o 
 -10   7  11      263.26      356.19     41.93 o 
  -9   7  11        5.84        5.87     11.12 o 
  -8   7  11      119.60      128.02     19.61 o 
  -7   7  11       48.79       58.38     14.03 o 
  -6   7  11      227.55      240.48     35.05 o 
  -5   7  11       58.27       56.67     11.34 o 
  -4   7  11      631.74      616.64     30.86 o 
  -3   7  11      183.72      186.78     16.73 o 
  -2   7  11        0.33        6.23      9.90 o 
  -1   7  11       78.64       55.28     10.50 o 
   0   7  11      216.37      217.79     17.37 o 
   1   7  11      471.83      450.10     25.25 o 
   2   7  11       10.64       10.07     12.94 o 
   3   7  11       25.24       27.44      9.19 o 
   4   7  11      139.39      145.84     16.91 o 
   5   7  11        5.08        7.81     10.99 o 
   6   7  11       84.98      113.91     23.37 o 
   7   7  11       23.69       33.55     11.57 o 
  -9   8  11        5.41        1.59     18.00 o 
  -8   8  11       13.15       11.66     12.20 o 
  -7   8  11      150.95      118.85     17.37 o 
  -6   8  11       74.58       85.15     14.73 o 
  -5   8  11       87.81       86.39     14.75 o 
  -4   8  11      280.77      306.01     22.35 o 
  -3   8  11       10.26        6.98     13.76 o 
  -2   8  11      162.91      180.71     34.72 o 
  -1   8  11      230.40      251.58     19.95 o 
   0   8  11       49.73       28.36      9.65 o 
   1   8  11       11.89       20.91      9.46 o 
   2   8  11       45.63       59.72     19.05 o 
   3   8  11       51.41       59.36     12.19 o 
   4   8  11      187.55      191.44     19.17 o 
   5   8  11        3.13       -3.47      9.78 o 
   6   8  11        0.07        3.78     17.62 o 
  -6   9  11       10.62       27.26     13.30 o 
  -5   9  11        0.09        2.06     10.65 o 
  -4   9  11      317.81      318.30     24.37 o 
  -3   9  11        8.73        2.56     10.09 o 
  -2   9  11      227.65      198.87     15.44 o 
  -1   9  11        7.18        2.28      9.25 o 
   0   9  11       72.81       66.96     17.52 o 
   1   9  11        6.72       17.38     10.47 o 
   2   9  11       60.91       69.51     13.75 o 
   3   9  11        3.56        5.68     10.85 o 
   4   9  11       17.46       33.50     15.96 o 
  -3  10  11       48.02       59.82     15.35 o 
  -2  10  11       16.61       11.08     18.12 o 
  -1  10  11        4.00       -4.32     16.78 o 
   0  10  11      194.93      251.60     33.02 o 
 -12   0  12      278.66      267.28     20.99 o 
 -10   0  12      578.84      619.66     23.80 o 
  -8   0  12      571.77      545.50     22.37 o 
  -6   0  12      381.79      347.68     21.52 o 
  -4   0  12        8.73        4.26      3.14 o 
  -2   0  12        7.12       10.33      3.52 o 
   0   0  12      461.45      502.03     16.43 o 
   2   0  12       37.97       33.46      5.89 o 
   4   0  12        8.70       18.42      5.77 o 
   6   0  12      148.44      193.21     19.49 o 
   8   0  12      273.59      295.03     19.10 o 
  10   0  12        8.06        5.07      9.62 o 
 -13   1  12       55.65       69.68      9.13 o 
 -12   1  12      164.71      153.71     10.90 o 
 -11   1  12      113.68       98.27      9.27 o 
 -10   1  12      706.68      718.09     22.90 o 
  -9   1  12      253.67      240.18      9.82 o 
  -8   1  12      129.76      131.28      7.20 o 
  -7   1  12        0.09        4.45      3.88 o 
  -6   1  12      193.34      192.52      8.49 o 
  -5   1  12      259.78      240.03      8.38 o 
  -4   1  12      391.65      368.23      9.94 o 
  -3   1  12      107.70      107.19      6.24 o 
  -2   1  12     1753.98     1866.15     35.04 o 
  -1   1  12       28.33       27.16      2.91 o 
   0   1  12     1324.05     1358.76     26.34 o 
   1   1  12     1561.37     1650.87     31.41 o 
   2   1  12      208.30      184.04      7.11 o 
   3   1  12      440.36      418.58     13.48 o 
   4   1  12       11.89       20.29      4.41 o 
   5   1  12        7.03        3.99      4.13 o 
   6   1  12      110.39      108.17      8.17 o 
   7   1  12       33.87       35.04      6.25 o 
   8   1  12        1.25        0.99      5.35 o 
   9   1  12       46.83       48.61      8.86 o 
  10   1  12        8.79       17.27      8.19 o 
  11   1  12       16.79       25.13     20.43 o 
 -13   2  12        0.90        1.36      8.16 o 
 -12   2  12      164.35      199.04     13.53 o 
 -11   2  12        3.46        9.05      5.72 o 
 -10   2  12      157.22      158.13      9.72 o 
  -9   2  12      383.74      363.39     13.24 o 
  -8   2  12     1847.38     1769.55     44.56 o 
  -7   2  12       11.05       18.77      4.25 o 
  -6   2  12     1037.52      997.87     23.40 o 
  -5   2  12      222.02      198.46     11.89 o 
  -4   2  12      143.29      136.80      7.40 o 
  -3   2  12      166.55      149.17      5.72 o 
  -2   2  12     1090.50     1066.24     23.85 o 
  -1   2  12      121.69      137.42      7.63 o 
   0   2  12     1009.48      946.49     27.59 o 
   1   2  12     1432.04     1398.14     34.01 o 
   2   2  12       70.79       79.71      6.18 o 
   3   2  12     2138.20     2137.08     58.00 o 
   4   2  12      249.18      275.87     13.55 o 
   5   2  12       32.99       32.19      6.29 o 
   6   2  12       79.76       83.40      9.78 o 
   7   2  12      279.73      264.23     14.67 o 
   8   2  12       73.92      104.31     10.72 o 
   9   2  12       97.16       83.76     11.56 o 
  10   2  12        5.01        8.05     16.19 o 
 -13   3  12        0.22      -11.50     16.70 o 
 -12   3  12        4.00       -3.71      8.26 o 
 -11   3  12        1.13        5.07      7.87 o 
 -10   3  12        2.41        8.31      9.29 o 
  -9   3  12      198.28      172.99     16.41 o 
  -8   3  12      297.59      246.44     17.99 o 
  -7   3  12     3303.00     3165.76    107.15 o 
  -6   3  12      539.99      493.72     24.25 o 
  -5   3  12     3339.49     3229.76    106.41 o 
  -4   3  12     2388.89     2371.39     63.58 o 
  -3   3  12        6.97        4.55      3.89 o 
  -2   3  12      473.63      439.02     16.36 o 
  -1   3  12     1353.85     1258.69     31.44 o 
   0   3  12     1301.59     1357.90     33.70 o 
   1   3  12        2.67       15.64      4.26 o 
   2   3  12      163.41      159.07     11.84 o 
   3   3  12        4.00        4.96      4.32 o 
   4   3  12        4.44        9.21      5.61 o 
   5   3  12       12.36       10.58      7.44 o 
   6   3  12      739.32      687.66     24.80 o 
   7   3  12        5.07        9.73      6.73 o 
   8   3  12      166.62      176.53     13.36 o 
   9   3  12        2.33       -8.51      6.83 o 
  10   3  12       23.82       37.74     11.94 o 
 -12   4  12      195.72      231.79     22.54 o 
 -11   4  12       73.93       49.29     13.41 o 
 -10   4  12      667.79      712.75     40.11 o 
  -9   4  12       55.59       68.17     15.48 o 
  -8   4  12      146.63      120.75     14.35 o 
  -7   4  12      194.91      228.48     17.65 o 
  -6   4  12      878.39      790.78     34.25 o 
  -5   4  12       90.62       91.81     20.41 o 
  -4   4  12       47.68       51.44      8.99 o 
  -3   4  12      139.43      112.62     11.83 o 
  -2   4  12       57.99       44.60     11.73 o 
  -1   4  12      298.56      283.00     34.97 o 
   0   4  12      147.08      136.96     20.01 o 
   1   4  12       97.24       97.10     10.75 o 
   2   4  12      207.18      211.37     10.32 o 
   3   4  12       14.01        8.01      4.34 o 
   4   4  12      151.42      130.81     10.64 o 
   5   4  12      436.07      376.47     24.78 o 
   6   4  12       73.58       75.30      9.49 o 
   7   4  12       11.57       15.29      6.99 o 
   8   4  12      120.69      138.00     12.63 o 
   9   4  12        0.20      -13.25      8.83 o 
  10   4  12        5.40        4.11     13.01 o 
 -12   5  12        1.18       -3.40     18.42 o 
 -11   5  12        0.38      -11.77     10.36 o 
 -10   5  12       90.96      114.34     16.37 o 
  -9   5  12        0.77        7.62      9.03 o 
  -8   5  12       89.17       73.72     12.99 o 
  -7   5  12       22.00        7.96      8.49 o 
  -6   5  12      655.85      660.68     30.93 o 
  -5   5  12        1.69        3.02      6.35 o 
  -4   5  12     2889.34     2769.03     94.07 o 
  -3   5  12      454.78      429.27     23.29 o 
  -2   5  12      529.07      443.06     23.08 o 
  -1   5  12       12.18        8.62      6.85 o 
   0   5  12       28.92       26.45      7.88 o 
   1   5  12      432.05      404.31     21.86 o 
   2   5  12       65.51       72.96     16.36 o 
   3   5  12       89.90       72.18     10.54 o 
   4   5  12      164.97      207.97     13.00 o 
   5   5  12       16.46       -0.37      7.78 o 
   6   5  12      306.66      347.01     22.62 o 
   7   5  12        3.07        7.94      8.88 o 
   8   5  12       64.93       82.44     22.30 o 
   9   5  12        2.13       -3.86     12.46 o 
 -11   6  12      317.89      392.78     39.44 o 
 -10   6  12        7.66       17.42     11.91 o 
  -9   6  12       71.39       66.79     13.77 o 
  -8   6  12      216.39      240.35     47.05 o 
  -7   6  12      460.83      507.90     77.81 o 
  -6   6  12      128.89      124.55     14.73 o 
  -5   6  12      417.32      424.97     24.53 o 
  -4   6  12        4.95       11.08      6.97 o 
  -3   6  12      484.10      458.72     24.67 o 
  -2   6  12      249.52      246.30     17.78 o 
  -1   6  12      228.31      183.69     15.89 o 
   0   6  12        0.31        0.25      6.69 o 
   1   6  12       16.71       27.16     14.10 o 
   2   6  12       47.51       40.49      9.33 o 
   3   6  12       71.89       73.04     11.39 o 
   4   6  12       64.99       68.44     11.54 o 
   5   6  12        9.49        9.15     13.43 o 
   6   6  12       12.51       16.84      9.93 o 
   7   6  12        1.83        7.18     10.10 o 
   8   6  12        0.06       -0.71     10.78 o 
 -10   7  12        2.66        2.85     18.71 o 
  -9   7  12      154.28      163.59     19.47 o 
  -8   7  12       62.29       69.94     17.39 o 
  -7   7  12      210.19      190.80     20.85 o 
  -6   7  12       86.76       75.55     13.41 o 
  -5   7  12        3.71       -6.71     14.64 o 
  -4   7  12       18.99       24.38     14.75 o 
  -3   7  12      340.93      332.10     36.52 o 
  -2   7  12        0.10       -0.44      6.83 o 
  -1   7  12      139.30      130.32     14.68 o 
   0   7  12       11.17        7.74      9.90 o 
   1   7  12        9.17        8.21      7.92 o 
   2   7  12       40.06       39.20     10.57 o 
   3   7  12       18.84       33.93     10.08 o 
   4   7  12       40.79       34.69     10.19 o 
   5   7  12       10.23       32.72     16.15 o 
   6   7  12        0.86      -16.74     11.16 o 
   7   7  12        3.85       -6.46     13.89 o 
  -8   8  12       55.89       70.67     15.89 o 
  -7   8  12       13.37       17.73     11.96 o 
  -6   8  12       34.80       51.23     12.70 o 
  -5   8  12      173.39      187.87     19.27 o 
  -4   8  12        0.51       -0.60      8.99 o 
  -3   8  12       57.90       60.33     12.13 o 
  -2   8  12        1.07       15.16      8.90 o 
  -1   8  12       27.61       49.22     11.35 o 
   0   8  12      226.50      211.80     18.90 o 
   1   8  12       21.47       24.33      9.56 o 
   2   8  12        9.65       16.25      9.64 o 
   3   8  12       23.66       22.43     10.35 o 
   4   8  12        7.58       -3.31      9.12 o 
   5   8  12      134.90      149.02     27.44 o 
  -6   9  12        3.16      -11.29     16.74 o 
  -5   9  12       40.68       22.92     12.52 o 
  -4   9  12        0.18        8.68     10.67 o 
  -3   9  12        6.57       10.19     10.05 o 
  -2   9  12        0.32        4.72     10.49 o 
  -1   9  12      132.08      144.91     17.34 o 
   0   9  12       14.56       28.39     11.62 o 
   1   9  12        1.54       -4.44      8.71 o 
   2   9  12        3.02        8.16     10.05 o 
   3   9  12      107.40      101.05     21.25 o 
 -13   0  13       26.69       17.47     13.51 o 
 -11   0  13      241.29      268.67     20.75 o 
  -9   0  13      290.39      273.01     14.88 o 
  -7   0  13      130.16      116.27     11.55 o 
  -5   0  13       44.50       63.08     14.29 o 
  -3   0  13      774.96      772.32     23.58 o 
  -1   0  13     1262.24     1374.51     38.00 o 
   1   0  13       94.97       78.83      6.09 o 
   3   0  13        7.46        5.86      4.69 o 
   5   0  13        1.37       -3.40      5.99 o 
   7   0  13      115.64      107.66     21.54 o 
   9   0  13       10.88       -1.55      8.92 o 
 -13   1  13       24.94       23.57      7.87 o 
 -12   1  13        5.33        3.89      6.14 o 
 -11   1  13       17.12       21.54      6.16 o 
 -10   1  13       31.69       35.70      6.07 o 
  -9   1  13      269.56      289.90     10.85 o 
  -8   1  13      112.89      121.14      7.93 o 
  -7   1  13      410.93      401.16     13.81 o 
  -6   1  13      748.57      722.27     21.03 o 
  -5   1  13      101.17      128.93      9.15 o 
  -4   1  13      403.48      364.75     13.44 o 
  -3   1  13      338.17      329.70     10.49 o 
  -2   1  13        8.27       12.48      3.18 o 
  -1   1  13      375.78      336.01     11.44 o 
   0   1  13      691.32      617.73     16.83 o 
   1   1  13       85.24       73.83      4.92 o 
   2   1  13        7.77        5.97      3.40 o 
   3   1  13       13.14        7.83      4.63 o 
   4   1  13      300.33      276.97     11.50 o 
   5   1  13       39.46       45.28      5.85 o 
   6   1  13       75.79       69.99     11.53 o 
   7   1  13       65.46       82.34     14.22 o 
   8   1  13        3.99        9.44      6.86 o 
   9   1  13       28.51       47.23      9.88 o 
  10   1  13        2.23       11.14      8.26 o 
 -13   2  13       10.95       27.27      9.32 o 
 -12   2  13       89.49      104.04     10.88 o 
 -11   2  13      621.75      614.85     19.54 o 
 -10   2  13      276.25      243.72     13.29 o 
  -9   2  13      369.22      357.40     13.25 o 
  -8   2  13      234.59      204.39      9.61 o 
  -7   2  13       44.74       54.80      5.50 o 
  -6   2  13     1388.40     1327.24     29.76 o 
  -5   2  13     1279.19     1252.19     45.87 o 
  -4   2  13      424.69      413.86     13.56 o 
  -3   2  13      426.83      389.52     12.78 o 
  -2   2  13     2099.62     2083.34     51.26 o 
  -1   2  13       12.96       19.44      3.64 o 
   0   2  13      357.30      315.64      9.95 o 
   1   2  13      665.76      636.98     18.37 o 
   2   2  13       52.92       43.47      5.45 o 
   3   2  13        0.41        5.08      4.87 o 
   4   2  13        0.56        4.75      4.95 o 
   5   2  13       46.68       66.82      8.26 o 
   6   2  13      424.49      423.92     18.29 o 
   7   2  13       55.68       58.64      9.03 o 
   8   2  13      219.08      209.41     15.07 o 
   9   2  13        0.02       -3.08      7.30 o 
  10   2  13        5.43       -0.65      8.03 o 
 -12   3  13      184.48      193.58     20.51 o 
 -11   3  13      264.66      265.75     21.65 o 
 -10   3  13      264.44      286.00     21.78 o 
  -9   3  13       57.89       50.66     11.58 o 
  -8   3  13       50.10       39.82     10.18 o 
  -7   3  13      910.42      901.02     38.12 o 
  -6   3  13      199.95      237.49     20.63 o 
  -5   3  13      970.50      900.02     29.50 o 
  -4   3  13      553.99      522.68     19.06 o 
  -3   3  13     1591.57     1581.22     44.84 o 
  -2   3  13       52.68       39.07      5.89 o 
  -1   3  13      344.69      322.58     11.99 o 
   0   3  13     1983.75     1949.39     53.87 o 
   1   3  13       81.98       90.11      7.21 o 
   2   3  13     1286.51     1262.03     32.39 o 
   3   3  13      943.64      925.43     29.82 o 
   4   3  13        4.68       -0.38      4.83 o 
   5   3  13        0.32       -2.28      5.32 o 
   6   3  13       92.04       79.19      9.53 o 
   7   3  13      109.25      137.37     12.10 o 
   8   3  13        0.46        1.10      7.36 o 
   9   3  13       59.15       77.36     10.70 o 
  10   3  13        0.58      -14.75      9.83 o 
 -12   4  13       30.61       30.64     14.50 o 
 -11   4  13        7.85        7.98     11.39 o 
 -10   4  13      326.99      278.10     21.60 o 
  -9   4  13        1.68       15.94      9.91 o 
  -8   4  13        4.21       -1.70      7.93 o 
  -7   4  13      124.50      122.25     14.22 o 
  -6   4  13       50.84       55.52      9.72 o 
  -5   4  13      488.74      467.32     24.12 o 
  -4   4  13       39.82       43.24      9.12 o 
  -3   4  13      480.87      410.15     21.76 o 
  -2   4  13      189.13      156.98     13.31 o 
  -1   4  13      123.30      126.58     12.86 o 
   0   4  13       89.83      111.77      9.13 o 
   1   4  13      670.27      630.56     27.96 o 
   2   4  13        1.72       -3.57      4.18 o 
   3   4  13      254.36      274.16     12.24 o 
   4   4  13       86.27       94.57      9.88 o 
   5   4  13     1093.38     1066.38     34.85 o 
   6   4  13       39.78       48.47      8.56 o 
   7   4  13       65.26       81.36     10.39 o 
   8   4  13       39.73       39.11      9.38 o 
   9   4  13        3.11       19.38     11.02 o 
 -11   5  13       13.95       12.35     17.79 o 
 -10   5  13       27.66       31.08     12.10 o 
  -9   5  13       69.64       70.78     13.15 o 
  -8   5  13       60.71       40.98     12.80 o 
  -7   5  13     1157.98     1036.04     43.73 o 
  -6   5  13       87.60       92.92     12.98 o 
  -5   5  13       99.83       89.47     14.33 o 
  -4   5  13        0.91       -1.41      6.33 o 
  -3   5  13      114.05      123.13     13.28 o 
  -2   5  13        6.35        7.93      7.07 o 
  -1   5  13      260.74      215.50     16.35 o 
   0   5  13       96.46       94.10     11.90 o 
   1   5  13      135.88      159.19     14.48 o 
   2   5  13       34.09       38.13      8.99 o 
   3   5  13       99.37      123.53     10.81 o 
   4   5  13        0.11        1.21      7.60 o 
   5   5  13      163.77      136.30     19.03 o 
   6   5  13      102.68       97.32     16.03 o 
   7   5  13        4.60       17.94     20.96 o 
   8   5  13        0.05       -1.31     10.16 o 
 -10   6  13      140.57      143.21     19.01 o 
  -9   6  13       16.40        9.03     10.93 o 
  -8   6  13      281.42      281.87     29.01 o 
  -7   6  13       80.96      103.30     14.29 o 
  -6   6  13        0.67        0.53      8.43 o 
  -5   6  13      239.86      249.74     19.13 o 
  -4   6  13       45.55       57.20     10.71 o 
  -3   6  13      418.34      375.34     22.71 o 
  -2   6  13      215.91      183.95     16.35 o 
  -1   6  13        3.20       16.38      7.75 o 
   0   6  13       10.19        0.97      6.99 o 
   1   6  13        5.41        6.16      7.23 o 
   2   6  13        0.45       -1.48      6.89 o 
   3   6  13       26.74       23.08      9.17 o 
   4   6  13        0.41        7.59     14.01 o 
   5   6  13       62.97       65.13     14.12 o 
   6   6  13       48.30       66.08     13.35 o 
   7   6  13        4.29        1.53      9.59 o 
   8   6  13       20.21       20.18     16.32 o 
  -9   7  13       10.79        0.86     12.92 o 
  -8   7  13        7.50       11.99     10.35 o 
  -7   7  13        6.10       -1.00      9.58 o 
  -6   7  13      347.70      364.59     24.95 o 
  -5   7  13      140.86      158.71     17.19 o 
  -4   7  13      250.90      226.62     19.34 o 
  -3   7  13        1.03        0.46      7.50 o 
  -2   7  13       17.13       19.57      9.42 o 
  -1   7  13       95.23       93.79     17.58 o 
   0   7  13        1.31       -1.14      7.41 o 
   1   7  13        0.91        1.35      7.51 o 
   2   7  13        7.71       19.83      9.02 o 
   3   7  13       20.01       19.70      9.24 o 
   4   7  13        3.25       -2.73      8.70 o 
   5   7  13       19.75       21.31     16.40 o 
   6   7  13        7.33       -2.62     10.02 o 
  -7   8  13       30.43       24.26     13.25 o 
  -6   8  13       55.89       42.18     13.20 o 
  -5   8  13      291.83      259.70     22.06 o 
  -4   8  13        0.21        7.07     14.68 o 
  -3   8  13      109.97      108.07     15.38 o 
  -2   8  13        6.95        9.01      9.18 o 
  -1   8  13       26.48       33.98     11.50 o 
   0   8  13       22.09       35.73     16.07 o 
   1   8  13       25.58       13.24      9.97 o 
   2   8  13      284.40      329.81     23.78 o 
   3   8  13       13.41       16.89      9.82 o 
   4   8  13      153.60      186.92     19.93 o 
  -5   9  13       26.77       28.61     19.38 o 
  -4   9  13      293.73      284.11     26.12 o 
  -3   9  13       66.47       59.74     13.79 o 
  -2   9  13        0.31        0.07     10.24 o 
  -1   9  13       30.23       37.65     25.01 o 
   0   9  13      183.29      187.79     19.99 o 
   1   9  13       61.78       66.05     14.11 o 
   2   9  13       30.24       36.46     17.29 o 
 -12   0  14       64.50       65.77     11.75 o 
 -10   0  14        5.53        6.78      6.94 o 
  -8   0  14      764.75      704.01     31.01 o 
  -6   0  14      304.47      333.41     18.65 o 
  -4   0  14      166.71      177.40      9.51 o 
  -2   0  14      935.02      938.52     27.87 o 
   0   0  14      567.01      493.71     16.94 o 
   2   0  14      108.80      124.40     10.48 o 
   4   0  14       27.01       35.23      7.50 o 
   6   0  14       83.58       55.89     10.52 o 
   8   0  14        1.33       -0.28      8.52 o 
  10   0  14       53.60       90.33     19.51 o 
 -13   1  14       82.88       87.58      9.96 o 
 -12   1  14       59.46       86.35      8.62 o 
 -11   1  14      462.40      440.12     15.05 o 
 -10   1  14      453.18      465.34     14.69 o 
  -9   1  14      229.88      229.70     11.03 o 
  -8   1  14      122.84       98.75      8.10 o 
  -7   1  14        0.55       -3.36      3.87 o 
  -6   1  14       11.04       12.20      4.51 o 
  -5   1  14      213.37      219.49     22.69 o 
  -4   1  14       86.06       84.00      4.93 o 
  -3   1  14      917.23      928.87     19.64 o 
  -2   1  14        0.68        5.56      2.79 o 
  -1   1  14        2.99       -0.95      2.59 o 
   0   1  14       45.02       42.49      4.16 o 
   1   1  14      159.76      154.37      8.02 o 
   2   1  14      666.67      557.50     19.84 o 
   3   1  14        3.11        7.90      5.95 o 
   4   1  14       22.70       38.70      6.68 o 
   5   1  14      171.48      188.14     12.05 o 
   6   1  14      187.05      190.96     12.90 o 
   7   1  14      221.64      241.10     14.58 o 
   8   1  14        1.94        9.29      6.96 o 
   9   1  14       45.69       54.48     11.53 o 
  10   1  14       14.93       17.05      9.06 o 
 -13   2  14       22.74       26.10     20.64 o 
 -12   2  14       20.11       22.64     10.36 o 
 -11   2  14       32.22       67.69     10.68 o 
 -10   2  14       69.78       83.02     12.41 o 
  -9   2  14      339.25      384.77     19.04 o 
  -8   2  14      190.54      219.85     13.85 o 
  -7   2  14      432.30      404.72     18.27 o 
  -6   2  14      164.08      145.15     10.77 o 
  -5   2  14      253.06      243.29     19.58 o 
  -4   2  14     1660.21     1762.03     37.60 o 
  -3   2  14       99.98       99.82      6.11 o 
  -2   2  14     2659.43     2559.18     68.03 o 
  -1   2  14      684.28      675.93     19.05 o 
   0   2  14      127.95      103.45      7.17 o 
   1   2  14      111.21      110.19      9.09 o 
   2   2  14      427.85      502.97     19.99 o 
   3   2  14       53.35       69.21      8.14 o 
   4   2  14      223.44      215.50     18.50 o 
   5   2  14       87.03       92.89      9.88 o 
   6   2  14       58.27       54.53      8.63 o 
   7   2  14        3.93       -1.22     13.67 o 
   8   2  14        1.99        7.64      7.13 o 
   9   2  14        3.14       -0.56      7.82 o 
 -12   3  14        0.47       18.08     14.54 o 
 -11   3  14      103.84       66.24     14.61 o 
 -10   3  14      305.30      272.19     21.60 o 
  -9   3  14       61.70       54.35     12.73 o 
  -8   3  14        0.16       -2.49      7.89 o 
  -7   3  14      293.86      294.90     24.93 o 
  -6   3  14      722.95      712.79     25.59 o 
  -5   3  14      804.97      773.48     30.18 o 
  -4   3  14       53.58       50.19      6.65 o 
  -3   3  14     2819.68     2805.57     74.85 o 
  -2   3  14      104.60      122.15      7.89 o 
  -1   3  14     1336.08     1214.47     31.18 o 
   0   3  14     1166.35     1201.79     31.21 o 
   1   3  14       84.08       70.19      8.07 o 
   2   3  14        0.55        0.75      3.99 o 
   3   3  14      264.10      241.47     13.67 o 
   4   3  14       95.36      111.16     10.13 o 
   5   3  14      118.14      125.91     11.34 o 
   6   3  14       13.79       12.43      6.59 o 
   7   3  14      149.39      154.27     12.93 o 
   8   3  14       34.84       34.40      9.08 o 
   9   3  14        4.95        9.71      8.27 o 
 -12   4  14      210.06      223.41     32.31 o 
 -11   4  14       25.52       19.90     15.71 o 
 -10   4  14      124.42      132.87     17.29 o 
  -9   4  14        9.70       22.31     10.20 o 
  -8   4  14      506.46      486.74     27.36 o 
  -7   4  14      125.75      109.85     14.05 o 
  -6   4  14      676.45      603.04     29.20 o 
  -5   4  14        5.06        2.60      6.61 o 
  -4   4  14      338.78      373.84     16.52 o 
  -3   4  14      134.81      121.32     11.14 o 
  -2   4  14      187.39      156.51     10.75 o 
  -1   4  14        5.98        7.01      5.21 o 
   0   4  14      602.58      633.26     25.04 o 
   1   4  14       67.81       60.21      6.80 o 
   2   4  14      413.90      482.59     16.86 o 
   3   4  14       25.48       42.13      7.80 o 
   4   4  14       62.72       61.94      8.69 o 
   5   4  14      111.03      111.88     13.17 o 
   6   4  14       33.62       41.29      9.46 o 
   7   4  14       27.08       36.55      8.97 o 
   8   4  14       28.52       49.93      9.77 o 
   9   4  14        0.02        5.38      9.76 o 
 -11   5  14       45.08       15.23     19.51 o 
 -10   5  14      185.00      182.81     19.64 o 
  -9   5  14       37.24       27.25     11.78 o 
  -8   5  14        5.32       14.50     14.96 o 
  -7   5  14       82.45       88.30     22.28 o 
  -6   5  14      343.45      349.22     22.59 o 
  -5   5  14      175.56      170.09     16.03 o 
  -4   5  14      343.01      372.67     22.26 o 
  -3   5  14        1.01        6.33     14.66 o 
  -2   5  14       71.29       93.64     11.82 o 
  -1   5  14       12.16        5.27      6.09 o 
   0   5  14      562.48      573.34     27.71 o 
   1   5  14       23.08       17.26      6.34 o 
   2   5  14      144.04      112.75     10.57 o 
   3   5  14       46.64       51.64     10.97 o 
   4   5  14       74.00       81.45     24.42 o 
   5   5  14       33.62       25.58     10.15 o 
   6   5  14        0.16        2.35      9.10 o 
   7   5  14        0.05       -3.44      8.84 o 
   8   5  14        1.25       -7.93     11.83 o 
 -10   6  14       78.23       94.07     17.65 o 
  -9   6  14       34.44       42.46     13.33 o 
  -8   6  14       95.10       94.92     15.32 o 
  -7   6  14       76.75       73.09     15.98 o 
  -6   6  14        0.40       -1.53      8.08 o 
  -5   6  14       87.60       95.15     13.88 o 
  -4   6  14       30.95       30.76     10.93 o 
  -3   6  14      464.33      401.65     24.28 o 
  -2   6  14      180.84      170.73     15.99 o 
  -1   6  14        2.06       15.12      8.06 o 
   0   6  14       12.35       20.81     16.64 o 
   1   6  14       58.32       72.27     11.24 o 
   2   6  14       15.18       30.34      9.47 o 
   3   6  14      141.60      124.11     18.49 o 
   4   6  14       38.66       63.70     12.52 o 
   5   6  14       16.31        8.14      9.16 o 
   6   6  14       24.34       26.49     11.71 o 
   7   6  14        0.09       18.54     14.35 o 
  -8   7  14       24.77       22.76     12.34 o 
  -7   7  14      224.59      187.77     20.03 o 
  -6   7  14       51.66       53.31     12.85 o 
  -5   7  14       39.81       29.74     10.41 o 
  -4   7  14      107.79      101.72     18.80 o 
  -3   7  14        2.31       10.28      7.55 o 
  -2   7  14       14.82        7.23     13.03 o 
  -1   7  14       62.95       48.82     11.27 o 
   0   7  14        0.59        1.75      7.41 o 
   1   7  14        0.17       -1.84      8.56 o 
   2   7  14        7.13        9.22      8.40 o 
   3   7  14      186.94      184.25     18.22 o 
   4   7  14        0.86        9.57     16.78 o 
   5   7  14      132.63      136.07     17.85 o 
  -6   8  14       29.30       44.54     13.95 o 
  -5   8  14       17.04        5.80     10.34 o 
  -4   8  14       88.08       83.87     14.40 o 
  -3   8  14       15.31       28.19     13.53 o 
  -2   8  14        6.48        2.66      7.91 o 
  -1   8  14      126.73      124.39     16.22 o 
   0   8  14       91.15       72.41     16.36 o 
   1   8  14       12.68       28.01     10.90 o 
   2   8  14       26.25       22.78     10.21 o 
   3   8  14       20.78       26.79     14.47 o 
  -3   9  14      118.56      178.27     29.24 o 
  -2   9  14        4.76       18.29     11.58 o 
  -1   9  14       20.67       10.39     11.14 o 
   0   9  14        5.92       22.70     14.81 o 
   1   9  14       72.80      101.57     21.48 o 
 -13   0  15      137.53      139.92     37.07 o 
 -11   0  15        1.85        2.16      8.15 o 
  -9   0  15        5.81        4.05      7.65 o 
  -7   0  15      169.92      164.00     20.68 o 
  -5   0  15      176.47      172.64     18.92 o 
  -3   0  15     1250.42     1165.19     33.86 o 
  -1   0  15      348.64      303.15     12.56 o 
   1   0  15       20.06       17.80      6.19 o 
   3   0  15       73.47      104.15     11.12 o 
   5   0  15       90.01       83.03     11.30 o 
   7   0  15      184.78      183.59     22.66 o 
   9   0  15        7.37       40.99     15.44 o 
 -12   1  15       20.51       20.53      7.18 o 
 -11   1  15      119.83      111.85      8.90 o 
 -10   1  15       81.74       82.51      8.31 o 
  -9   1  15        1.02        0.70      5.16 o 
  -8   1  15       19.61       23.28      5.94 o 
  -7   1  15       45.79       49.88      7.99 o 
  -6   1  15        4.18        9.51      4.70 o 
  -5   1  15      352.98      379.34     16.29 o 
  -4   1  15       15.96       15.71      3.82 o 
  -3   1  15     1781.17     1839.28     38.93 o 
  -2   1  15      100.75       91.93      5.80 o 
  -1   1  15      665.74      628.26     16.06 o 
   0   1  15       15.38       14.81      4.17 o 
   1   1  15       34.71       16.88      5.36 o 
   2   1  15      613.77      596.52     21.29 o 
   3   1  15      349.93      361.72     16.12 o 
   4   1  15      335.19      324.90     15.64 o 
   5   1  15      237.82      216.21     13.55 o 
   6   1  15       17.37       12.92      6.47 o 
   7   1  15        0.79        6.72      6.52 o 
   8   1  15       29.04       38.84      9.00 o 
   9   1  15        9.26       22.75     12.35 o 
 -12   2  15      101.25      116.68     14.01 o 
 -11   2  15      242.06      280.54     18.48 o 
 -10   2  15       23.75       19.64      8.06 o 
  -9   2  15       67.73       48.82      9.58 o 
  -8   2  15       88.40      100.58     10.65 o 
  -7   2  15      289.07      334.77     16.67 o 
  -6   2  15       35.68       32.66      7.15 o 
  -5   2  15     1520.81     1494.56     44.30 o 
  -4   2  15      612.46      656.26     17.18 o 
  -3   2  15      230.16      173.94      9.90 o 
  -2   2  15      158.57      150.45      8.63 o 
  -1   2  15       60.45       95.64      6.13 o 
   0   2  15       39.05       29.14      5.09 o 
   1   2  15      116.71      115.19      8.32 o 
   2   2  15        0.20        7.07      6.13 o 
   3   2  15       10.71       19.36      6.41 o 
   4   2  15      123.25      143.72     11.17 o 
   5   2  15       60.66       77.28     11.89 o 
   6   2  15       17.16       18.36      7.34 o 
   7   2  15        0.10        9.75      7.01 o 
   8   2  15       16.13        8.99      7.86 o 
   9   2  15       18.70       32.42      9.63 o 
 -12   3  15      101.34      168.58     21.29 o 
 -11   3  15       10.40       21.17     12.63 o 
 -10   3  15        1.56       -0.66     10.30 o 
  -9   3  15      181.51      238.51     19.81 o 
  -8   3  15      336.42      299.45     21.06 o 
  -7   3  15       23.88       30.83      7.14 o 
  -6   3  15      632.91      666.98     24.72 o 
  -5   3  15        0.99        8.38      5.49 o 
  -4   3  15      188.37      184.86     11.26 o 
  -3   3  15      150.98      176.40     18.97 o 
  -2   3  15       48.53       62.05      6.59 o 
  -1   3  15       22.59       16.19      5.20 o 
   0   3  15      350.64      373.43     13.99 o 
   1   3  15      274.95      329.36     13.07 o 
   2   3  15        9.85       -1.11      5.22 o 
   3   3  15      138.77      152.56     11.74 o 
   4   3  15       57.18       85.68      9.62 o 
   5   3  15       58.94       53.06      8.78 o 
   6   3  15       28.08       40.45      8.09 o 
   7   3  15       10.75        4.62      7.61 o 
   8   3  15        1.57        1.51      8.01 o 
   9   3  15        1.66        1.11      9.06 o 
 -11   4  15       64.26       93.55     17.25 o 
 -10   4  15      107.39      109.68     16.78 o 
  -9   4  15       50.52       32.54     11.79 o 
  -8   4  15      240.83      232.95     27.38 o 
  -7   4  15      142.00      162.63     16.47 o 
  -6   4  15        0.26        0.56      7.39 o 
  -5   4  15      282.21      265.06     30.88 o 
  -4   4  15       25.26       45.57      7.06 o 
  -3   4  15      716.42      728.23     25.57 o 
  -2   4  15      240.01      233.93     13.18 o 
  -1   4  15     1102.72     1023.47     32.82 o 
   0   4  15      145.33      160.26     11.39 o 
   1   4  15      346.09      352.84     30.98 o 
   2   4  15        0.97        2.82      5.59 o 
   3   4  15       22.71        4.52      6.64 o 
   4   4  15       34.23       30.87      7.66 o 
   5   4  15        4.59        5.92      7.63 o 
   6   4  15        6.80       -3.44      7.19 o 
   7   4  15       55.80       66.72     10.90 o 
   8   4  15        2.27       -7.87     10.84 o 
 -10   5  15       48.04       66.11     15.27 o 
  -9   5  15      458.87      474.37     29.80 o 
  -8   5  15      311.34      285.18     22.40 o 
  -7   5  15      250.52      218.39     27.48 o 
  -6   5  15      143.15      110.58     19.28 o 
  -5   5  15        4.69        7.51      7.80 o 
  -4   5  15        2.66        0.47      7.02 o 
  -3   5  15       50.10       84.60     22.36 o 
  -2   5  15      212.80      177.70     15.69 o 
  -1   5  15       10.18       12.42      5.99 o 
   0   5  15        0.62        8.98      5.76 o 
   1   5  15      305.00      298.52     15.90 o 
   2   5  15       11.31       12.76      7.01 o 
   3   5  15       13.71       19.62      9.58 o 
   4   5  15        0.59        5.09      8.88 o 
   5   5  15       23.87       14.89      9.96 o 
   6   5  15       22.01       28.01     11.73 o 
   7   5  15       19.99       13.07     11.53 o 
  -9   6  15       62.95       52.87     14.60 o 
  -8   6  15      119.35      130.69     17.72 o 
  -7   6  15        5.37       14.60     10.05 o 
  -6   6  15      159.74      142.80     16.73 o 
  -5   6  15       23.42       15.01      8.90 o 
  -4   6  15       20.72       29.52     12.44 o 
  -3   6  15       11.02        0.84      7.54 o 
  -2   6  15      236.84      241.22     19.12 o 
  -1   6  15      125.87      144.23     27.84 o 
   0   6  15       97.88       79.98     12.31 o 
   1   6  15      156.26      166.92     16.41 o 
   2   6  15       36.92       43.23      8.90 o 
   3   6  15      179.93      171.79     18.06 o 
   4   6  15      235.96      217.82     23.58 o 
   5   6  15       40.01       30.92     11.77 o 
   6   6  15      116.54      115.71     17.37 o 
  -8   7  15        6.46       15.74     12.21 o 
  -7   7  15        0.12        3.78     10.75 o 
  -6   7  15       66.89       82.99     17.20 o 
  -5   7  15        0.19        6.99      8.85 o 
  -4   7  15       42.70       50.29     12.38 o 
  -3   7  15        2.44       -2.07      8.23 o 
  -2   7  15       52.54       96.94     14.03 o 
  -1   7  15        1.80        5.81      8.31 o 
   0   7  15      237.37      253.25     20.43 o 
   1   7  15        0.29        8.90     16.34 o 
   2   7  15       97.71      104.17     15.17 o 
   3   7  15       27.52       30.01     12.01 o 
   4   7  15        2.19        1.27      9.93 o 
  -5   8  15        0.21       -4.85      9.57 o 
  -4   8  15        3.71        7.09      9.76 o 
  -3   8  15       67.21       77.82     21.40 o 
  -2   8  15        2.43       12.87     10.40 o 
  -1   8  15        4.62       -3.83      8.48 o 
   0   8  15       10.49       35.19     11.56 o 
   1   8  15       10.25       13.54     13.61 o 
   2   8  15       87.71      115.38     16.03 o 
   3   8  15        1.64      -15.73     13.17 o 
 -12   0  16      428.57      455.00     28.22 o 
 -10   0  16       61.97       75.07     13.38 o 
  -8   0  16       29.56       33.99      9.93 o 
  -6   0  16      605.39      588.40     66.88 o 
  -4   0  16       86.12       66.98      7.20 o 
  -2   0  16       16.01       15.38      4.69 o 
   0   0  16       33.29       27.07      6.55 o 
   2   0  16      524.25      520.37     34.15 o 
   4   0  16      528.24      405.96     31.55 o 
   6   0  16       41.90       33.82     12.67 o 
   8   0  16       83.22      118.44     20.81 o 
 -12   1  16        6.73       16.32     10.41 o 
 -11   1  16       36.67       36.86     12.63 o 
 -10   1  16       20.27       20.13      8.03 o 
  -9   1  16        1.10        0.41      6.41 o 
  -8   1  16        0.00       -1.09      5.71 o 
  -7   1  16        1.76        3.15      5.35 o 
  -6   1  16      612.00      627.46     23.42 o 
  -5   1  16        0.03        4.14      5.20 o 
  -4   1  16     2202.91     2053.80     43.42 o 
  -3   1  16      218.43      222.29      8.94 o 
  -2   1  16      363.53      269.93      9.75 o 
  -1   1  16      423.71      400.60     12.11 o 
   0   1  16       55.30       69.17      8.17 o 
   1   1  16      169.77      156.67     10.49 o 
   2   1  16        7.51       15.92      5.85 o 
   3   1  16      162.24      169.94     24.36 o 
   4   1  16      335.66      400.18     18.15 o 
   5   1  16        8.63       13.75      6.39 o 
   6   1  16      106.61      128.63     11.69 o 
   7   1  16       63.54       60.54     10.61 o 
   8   1  16       49.02       60.83     11.77 o 
   9   1  16        1.76       -3.42      9.85 o 
 -12   2  16        3.17        2.96     13.29 o 
 -11   2  16       12.64       -0.70      8.58 o 
 -10   2  16      233.83      241.71     17.11 o 
  -9   2  16       46.31       43.20      9.12 o 
  -8   2  16      606.72      596.87     23.94 o 
  -7   2  16      947.74      937.38     51.19 o 
  -6   2  16       62.78       36.81      7.21 o 
  -5   2  16       96.23      109.60      9.93 o 
  -4   2  16      206.98      266.30     14.03 o 
  -3   2  16       62.76       64.82      5.60 o 
  -2   2  16       14.60       14.76      3.98 o 
  -1   2  16       86.44       79.55      7.09 o 
   0   2  16       11.95        0.30      4.84 o 
   1   2  16      143.38      155.67     13.12 o 
   2   2  16       93.18      128.13     10.43 o 
   3   2  16        0.06        4.01      5.72 o 
   4   2  16       75.35       90.66     14.18 o 
   5   2  16       79.23       79.70     11.07 o 
   6   2  16        0.02       -5.54      7.71 o 
   7   2  16       12.10       21.50      7.90 o 
   8   2  16       12.08       11.73      9.77 o 
 -11   3  16        2.59       -8.25     14.43 o 
 -10   3  16       93.59       97.07     16.36 o 
  -9   3  16      342.73      323.56     23.12 o 
  -8   3  16       42.44       35.86      8.13 o 
  -7   3  16      244.66      219.68     14.59 o 
  -6   3  16      104.71      130.67     11.39 o 
  -5   3  16       10.45       20.76      7.20 o 
  -4   3  16       41.80       46.10      7.26 o 
  -3   3  16       19.17       38.21      7.00 o 
  -2   3  16      700.39      765.86     22.38 o 
  -1   3  16       57.67       72.45      7.52 o 
   0   3  16      311.00      339.53     13.68 o 
   1   3  16      258.00      316.30     16.61 o 
   2   3  16       18.83       30.65      9.02 o 
   3   3  16        8.20       10.72      6.75 o 
   4   3  16        2.61       13.29      6.50 o 
   5   3  16       39.80       45.52      8.74 o 
   6   3  16        1.17       -4.48      6.69 o 
   7   3  16       83.13       79.43     10.84 o 
   8   3  16        0.30       -0.68      8.31 o 
 -11   4  16       16.00       29.89     14.79 o 
 -10   4  16        0.27       -8.45     10.88 o 
  -9   4  16        3.80       11.85     10.90 o 
  -8   4  16      621.42      632.63     32.47 o 
  -7   4  16       29.72       27.68     25.66 o 
  -6   4  16       37.68       37.76     24.59 o 
  -5   4  16        1.65       -0.37      6.94 o 
  -4   4  16        1.51        1.55      5.96 o 
  -3   4  16       20.70       17.25      6.23 o 
  -2   4  16      260.34      256.66     14.38 o 
  -1   4  16       15.76       12.58      5.94 o 
   0   4  16      225.98      223.21     16.88 o 
   1   4  16       53.36       38.19      6.58 o 
   2   4  16       19.01       21.54      7.45 o 
   3   4  16       41.68       50.69      9.32 o 
   4   4  16      108.54      126.13     12.09 o 
   5   4  16       26.17       31.90      8.42 o 
   6   4  16       56.73       72.30     11.13 o 
   7   4  16        1.49       11.32      9.05 o 
 -10   5  16       30.46       50.65     15.96 o 
  -9   5  16        0.27        0.15     11.01 o 
  -8   5  16        3.17        4.00     10.26 o 
  -7   5  16      223.68      256.92     20.96 o 
  -6   5  16       24.12       42.31     17.52 o 
  -5   5  16       98.63       79.65     12.75 o 
  -4   5  16       31.48       32.70     18.42 o 
  -3   5  16        4.77        1.76      6.01 o 
  -2   5  16      215.05      240.57     14.49 o 
  -1   5  16        6.34        4.01      5.69 o 
   0   5  16      227.79      274.98     15.67 o 
   1   5  16       39.58       52.22     10.58 o 
   2   5  16       34.96       27.95     11.43 o 
   3   5  16      181.00      203.26     18.87 o 
   4   5  16       51.08       38.20     11.78 o 
   5   5  16       25.81       11.21      9.81 o 
   6   5  16       37.41       38.45     19.26 o 
  -9   6  16       92.40       84.50     16.82 o 
  -8   6  16       91.99       75.10     15.28 o 
  -7   6  16        2.01       17.90     11.43 o 
  -6   6  16        4.48        0.12     11.98 o 
  -5   6  16       55.34       69.11     12.91 o 
  -4   6  16       98.44      140.02     33.35 o 
  -3   6  16      239.51      169.80     17.13 o 
  -2   6  16      144.84      144.84     15.71 o 
  -1   6  16      243.51      281.75     21.05 o 
   0   6  16        0.00        2.32      6.74 o 
   1   6  16      519.88      528.73     23.12 o 
   2   6  16       48.16       44.97     12.17 o 
   3   6  16       64.02       66.54     13.57 o 
   4   6  16       15.01       20.12     11.43 o 
   5   6  16       27.00       17.72     11.50 o 
  -7   7  16       49.17       45.36     13.69 o 
  -6   7  16       15.64       19.70     10.86 o 
  -5   7  16        5.28       20.55     10.43 o 
  -4   7  16       11.56       13.07      9.84 o 
  -3   7  16       52.99       69.13     13.01 o 
  -2   7  16       44.64       37.85     11.11 o 
  -1   7  16       82.30       95.61     25.34 o 
   0   7  16       37.53       48.16     12.31 o 
   1   7  16        2.31        5.08      9.67 o 
   2   7  16       56.90       52.92     10.33 o 
   3   7  16       40.89       34.73     27.06 o 
  -4   8  16       41.32       38.26     13.04 o 
  -3   8  16       25.81       29.47     11.83 o 
  -2   8  16       16.79       26.73     11.17 o 
  -1   8  16        8.13       16.42     10.75 o 
   0   8  16        1.54        7.51     10.56 o 
   1   8  16       15.25       29.91     16.15 o 
   2   8  16       15.86       20.64     15.48 o 
 -11   0  17      134.98      148.04     20.98 o 
  -9   0  17      381.85      329.89     37.44 o 
  -7   0  17       56.97       56.59     10.66 o 
  -5   0  17      948.98      948.04     37.81 o 
  -3   0  17        2.60       18.76     12.69 o 
  -1   0  17      376.34      390.60     27.61 o 
   1   0  17       59.55       47.20     12.63 o 
   3   0  17      143.65      187.33     21.86 o 
   5   0  17       92.65      141.60     20.64 o 
   7   0  17        9.20        4.24     12.67 o 
 -12   1  17        4.16      -24.04     17.37 o 
 -11   1  17       21.55       15.47      9.82 o 
 -10   1  17       15.97        5.47      7.97 o 
  -9   1  17      198.48      218.85     15.42 o 
  -8   1  17        0.75       -2.89      5.96 o 
  -7   1  17      508.28      478.58     20.65 o 
  -6   1  17      264.27      245.47     17.46 o 
  -5   1  17      193.85      133.84     10.65 o 
  -4   1  17       44.20       53.52      9.64 o 
  -3   1  17      207.51      245.29     11.08 o 
  -2   1  17      394.30      407.80     12.70 o 
  -1   1  17        5.72        1.05      4.04 o 
   0   1  17       76.10       91.23      8.79 o 
   1   1  17      265.40      350.11     17.44 o 
   2   1  17       69.34       80.58      9.16 o 
   3   1  17      458.74      425.83     31.39 o 
   4   1  17        0.05        5.47      7.66 o 
   5   1  17        3.72        2.29     18.65 o 
   6   1  17       19.88       26.36      9.42 o 
   7   1  17       29.34       36.46     10.30 o 
   8   1  17        2.11       -3.06      9.72 o 
 -11   2  17      160.57      186.90     16.40 o 
 -10   2  17       92.03      100.47     12.55 o 
  -9   2  17        8.95        3.03      7.16 o 
  -8   2  17      139.12      129.90     12.22 o 
  -7   2  17       84.15      131.38     11.75 o 
  -6   2  17       27.23       48.87      8.31 o 
  -5   2  17      289.66      275.67     14.84 o 
  -4   2  17        4.91        9.37      4.83 o 
  -3   2  17       20.13        3.92      4.12 o 
  -2   2  17     1512.60     1545.12     34.37 o 
  -1   2  17      120.75      156.75      9.33 o 
   0   2  17      184.48      213.58     12.84 o 
   1   2  17      121.07      105.33     10.15 o 
   2   2  17        0.65        1.16      5.94 o 
   3   2  17        3.34        9.37      7.44 o 
   4   2  17       40.02       43.04      8.01 o 
   5   2  17       20.16       27.02      8.05 o 
   6   2  17       65.38       67.77     10.05 o 
   7   2  17        6.37       -1.38      7.46 o 
   8   2  17       10.62        1.42      9.10 o 
 -11   3  17       21.74       34.41     14.91 o 
 -10   3  17      383.34      369.11     26.33 o 
  -9   3  17       26.86       55.12     13.80 o 
  -8   3  17      573.17      574.87     31.17 o 
  -7   3  17       29.71       24.26      7.68 o 
  -6   3  17      208.61      230.43     14.58 o 
  -5   3  17       75.88      113.29     10.66 o 
  -4   3  17      148.88      116.40     10.44 o 
  -3   3  17       14.09       17.59      6.13 o 
  -2   3  17       10.85        0.03      5.06 o 
  -1   3  17       64.58       97.73     12.37 o 
   0   3  17      298.40      292.95     13.12 o 
   1   3  17        0.23        6.29      6.12 o 
   2   3  17       13.98       18.50      7.11 o 
   3   3  17       34.78       40.33      8.41 o 
   4   3  17        0.84       -3.60      6.38 o 
   5   3  17       13.74       13.75      7.82 o 
   6   3  17        0.74       -6.30      7.42 o 
   7   3  17       11.77       20.61     10.94 o 
 -10   4  17        2.21        5.39     12.77 o 
  -9   4  17       20.88       19.72     12.30 o 
  -8   4  17      293.17      254.40     21.12 o 
  -7   4  17        9.56       21.04     10.11 o 
  -6   4  17       77.22       97.52     14.06 o 
  -5   4  17      175.68      171.03     20.03 o 
  -4   4  17      145.51      157.22     15.38 o 
  -3   4  17       78.95       89.63      9.48 o 
  -2   4  17       12.58        7.99      5.94 o 
  -1   4  17       30.38       26.16      8.79 o 
   0   4  17      181.34      197.42     11.25 o 
   1   4  17       63.05       61.32      9.40 o 
   2   4  17        3.76       10.19      7.45 o 
   3   4  17        3.41       11.20      7.48 o 
   4   4  17       57.94       51.11     14.06 o 
   5   4  17        1.12        2.16      7.38 o 
   6   4  17        0.03       -6.06      8.17 o 
   7   4  17        6.80       24.75     20.89 o 
  -9   5  17      121.77      156.12     19.86 o 
  -8   5  17      242.91      204.91     20.44 o 
  -7   5  17       19.88       -2.99      9.20 o 
  -6   5  17      113.66      136.56     16.50 o 
  -5   5  17       25.95       41.06     13.95 o 
  -4   5  17      134.87      108.82     14.25 o 
  -3   5  17      141.32      160.26     13.39 o 
  -2   5  17        0.39       -8.55      5.70 o 
  -1   5  17       29.69       30.61      7.87 o 
   0   5  17       16.37       23.66      7.70 o 
   1   5  17      107.18       83.40     13.17 o 
   2   5  17        3.75        7.40      9.64 o 
   3   5  17       42.88       27.68     11.45 o 
   4   5  17       50.15       61.23     13.60 o 
   5   5  17        0.71       18.38     10.85 o 
   6   5  17       12.59      -25.49     16.99 o 
  -8   6  17       50.52       43.72     15.59 o 
  -7   6  17       28.08       47.07     12.90 o 
  -6   6  17        0.48       -0.10      8.86 o 
  -5   6  17        0.61        8.86      9.55 o 
  -4   6  17      240.30      264.67     21.37 o 
  -3   6  17        0.24        7.19      7.10 o 
  -2   6  17      533.48      543.48     23.64 o 
  -1   6  17       70.35       87.73     10.90 o 
   0   6  17        2.03        6.06      7.29 o 
   1   6  17        4.12        8.70      8.13 o 
   2   6  17      118.88      135.75     16.97 o 
   3   6  17       18.68       40.63     12.91 o 
   4   6  17        0.80       16.91     12.21 o 
  -6   7  17      121.31      128.44     18.28 o 
  -5   7  17        1.48        1.51     11.24 o 
  -4   7  17       64.32       62.12     13.85 o 
  -3   7  17       52.03       57.37     12.82 o 
  -2   7  17       29.61       45.68     12.02 o 
  -1   7  17        6.68       12.93     18.33 o 
   0   7  17       73.42       85.57     11.54 o 
   1   7  17       31.49       43.73     10.08 o 
   2   7  17       19.69       26.39     13.43 o 
  -2   8  17       27.90       21.10     15.31 o 
  -1   8  17        5.77       13.47     14.01 o 
   0   8  17       23.24       28.70     15.52 o 
 -10   0  18       74.50      137.74     23.54 o 
  -8   0  18       18.78       30.84     12.63 o 
  -6   0  18      269.83      279.04     26.64 o 
  -4   0  18       64.56      125.65     18.12 o 
  -2   0  18      394.60      340.69     18.66 o 
   0   0  18      197.73      218.04     21.77 o 
   2   0  18      698.18      646.99     41.03 o 
   4   0  18        4.30        4.36     10.49 o 
   6   0  18        7.97        0.50      9.82 o 
 -11   1  18        3.18        9.04      9.55 o 
 -10   1  18      283.65      253.81     18.94 o 
  -9   1  18       20.76       26.11      8.69 o 
  -8   1  18        7.04       -0.80      6.41 o 
  -7   1  18       52.05       53.07      8.69 o 
  -6   1  18      410.85      446.81     20.92 o 
  -5   1  18       92.96      106.78     12.34 o 
  -4   1  18       10.20       36.23      7.29 o 
  -3   1  18      343.68      320.68     11.55 o 
  -2   1  18      275.16      350.23     13.65 o 
  -1   1  18       60.75       54.93      7.91 o 
   0   1  18      156.34      152.47     11.00 o 
   1   1  18       24.43       23.34      7.91 o 
   2   1  18      107.53       87.85     12.38 o 
   3   1  18       14.00       15.47      8.54 o 
   4   1  18        5.32       25.97      8.51 o 
   5   1  18       28.84       32.01      9.77 o 
   6   1  18        4.14        8.05      8.07 o 
   7   1  18        0.10      -12.56      8.37 o 
 -11   2  18      159.73      176.63     30.75 o 
 -10   2  18      172.45      207.38     16.70 o 
  -9   2  18       33.74       43.79      9.89 o 
  -8   2  18       49.64       68.27     10.18 o 
  -7   2  18        1.06       -2.68      6.34 o 
  -6   2  18       30.97       70.15      9.39 o 
  -5   2  18        2.20        1.33      5.70 o 
  -4   2  18      631.44      713.70     27.18 o 
  -3   2  18       24.40       29.03      5.32 o 
  -2   2  18      644.37      615.21     19.63 o 
  -1   2  18       41.39       55.99      6.90 o 
   0   2  18       11.59        8.72      6.38 o 
   1   2  18       11.40        2.62      5.84 o 
   2   2  18       85.22      132.71     11.46 o 
   3   2  18       81.24       76.77     10.13 o 
   4   2  18        6.99        7.75      6.96 o 
   5   2  18       22.14       39.33      8.63 o 
   6   2  18        1.13      -10.38      6.92 o 
   7   2  18        3.03        4.60      9.84 o 
 -11   3  18       41.47       32.47     22.40 o 
 -10   3  18       22.77        5.99     12.51 o 
  -9   3  18      120.46      116.26     16.69 o 
  -8   3  18        9.25       22.90      8.16 o 
  -7   3  18        7.29       -3.34      6.45 o 
  -6   3  18       26.32       10.95      6.82 o 
  -5   3  18        0.06        4.86      8.28 o 
  -4   3  18        5.14        4.75      5.79 o 
  -3   3  18      176.47      175.14     10.37 o 
  -2   3  18       34.49       71.51      9.26 o 
  -1   3  18       69.65      100.78      8.77 o 
   0   3  18        1.87       12.17      7.02 o 
   1   3  18        7.28        3.07      6.51 o 
   2   3  18        8.86        5.59      7.01 o 
   3   3  18       29.60       48.04     11.80 o 
   4   3  18        0.24        1.22      7.26 o 
   5   3  18       84.65       88.57     11.62 o 
   6   3  18       13.60       16.18      8.91 o 
   7   3  18        0.22       12.21     19.09 o 
 -10   4  18       55.19       49.76     23.20 o 
  -9   4  18       44.77       42.61     13.65 o 
  -8   4  18        0.78        8.60      9.69 o 
  -7   4  18        2.85       -1.33      9.48 o 
  -6   4  18        5.01        0.17      8.70 o 
  -5   4  18       87.27      102.03     17.85 o 
  -4   4  18        2.30       10.34      8.22 o 
  -3   4  18       47.36       39.40      7.57 o 
  -2   4  18        0.33       -1.13      5.66 o 
  -1   4  18       76.23       96.45     10.42 o 
   0   4  18      123.74      108.50     11.22 o 
   1   4  18        2.02        8.09      7.56 o 
   2   4  18      202.71      191.60     14.50 o 
   3   4  18       78.03       71.83     10.84 o 
   4   4  18        1.26        4.19      8.07 o 
   5   4  18        2.01        1.02      8.10 o 
   6   4  18        1.84        8.18     18.38 o 
  -9   5  18       71.31       84.58     23.49 o 
  -8   5  18       49.04       88.31     22.80 o 
  -7   5  18       48.20       57.08     22.07 o 
  -6   5  18      147.79      167.30     18.43 o 
  -5   5  18      125.26      121.94     16.05 o 
  -4   5  18       18.56       17.64      9.16 o 
  -3   5  18      100.57      118.77     11.78 o 
  -2   5  18        9.78       -4.20      6.46 o 
  -1   5  18       73.92       50.18     12.23 o 
   0   5  18       21.90       18.15      7.64 o 
   1   5  18        3.38       11.55     12.00 o 
   2   5  18       44.79       53.29     13.47 o 
   3   5  18       30.12       34.92     11.31 o 
   4   5  18       17.95       20.56     22.01 o 
   5   5  18        1.69       25.13     19.80 o 
  -7   6  18       32.67       59.08     14.13 o 
  -6   6  18       32.14       40.43     22.78 o 
  -5   6  18      117.75       87.26     14.23 o 
  -4   6  18      141.75      172.35     18.65 o 
  -3   6  18        7.38       -5.78      6.88 o 
  -2   6  18      145.78      150.73     13.66 o 
  -1   6  18      160.17      196.69     14.95 o 
   0   6  18       25.89       16.57      8.22 o 
   1   6  18       10.94        5.53     10.47 o 
   2   6  18        2.22       14.17     11.59 o 
   3   6  18       37.57       60.06     14.83 o 
  -5   7  18      132.62      149.40     26.05 o 
  -4   7  18        5.68        4.56     11.01 o 
  -3   7  18      266.15      283.97     46.78 o 
  -2   7  18        1.00        8.78      8.40 o 
  -1   7  18       60.09       39.17     10.64 o 
   0   7  18        0.14       -4.00      8.37 o 
   1   7  18        8.21       32.47     14.01 o 
  -9   0  19      170.71      130.44     22.53 o 
  -7   0  19       21.41       43.80     13.68 o 
  -5   0  19       90.58      100.40     17.37 o 
  -3   0  19       99.57      115.64     13.51 o 
  -1   0  19      707.16      701.99     42.16 o 
   1   0  19        8.76        1.51     10.99 o 
   3   0  19        5.69       13.51     12.12 o 
   5   0  19       39.21       31.13     12.84 o 
 -11   1  19       11.45       34.11     22.87 o 
 -10   1  19        4.27        5.58      7.98 o 
  -9   1  19      333.57      410.85     21.37 o 
  -8   1  19      208.02      196.06     14.88 o 
  -7   1  19       53.75       56.74      9.20 o 
  -6   1  19      203.57      184.20     13.27 o 
  -5   1  19      201.04      296.95     32.64 o 
  -4   1  19       23.67       18.69     14.31 o 
  -3   1  19      297.60      326.62     13.38 o 
  -2   1  19       26.52       30.93      6.96 o 
  -1   1  19       28.23       55.90      9.93 o 
   0   1  19        7.20       20.79      7.66 o 
   1   1  19       28.99       64.84     13.07 o 
   2   1  19       22.36       25.37      8.79 o 
   3   1  19       33.71       35.54     10.04 o 
   4   1  19       17.86       39.85     10.58 o 
   5   1  19       14.62       27.83      9.96 o 
   6   1  19        4.69        6.57      9.76 o 
 -10   2  19        0.44       -4.02      8.45 o 
  -9   2  19        5.10       14.87      8.04 o 
  -8   2  19        0.22        4.71      7.44 o 
  -7   2  19       45.11       74.42     10.38 o 
  -6   2  19       13.87        8.52      7.18 o 
  -5   2  19       86.53       72.11      9.68 o 
  -4   2  19      169.44      159.95     12.34 o 
  -3   2  19       49.36      102.91      8.62 o 
  -2   2  19      112.09      120.23     10.09 o 
  -1   2  19       24.47       56.92      8.70 o 
   0   2  19      312.35      254.40     14.83 o 
   1   2  19       21.58       13.41      7.08 o 
   2   2  19        0.07       -3.28      6.04 o 
   3   2  19        0.67       -0.17      8.20 o 
   4   2  19       39.50       28.63     12.46 o 
   5   2  19        0.26        1.46      8.49 o 
   6   2  19        2.24        3.13      9.84 o 
 -10   3  19       30.86       26.35     21.73 o 
  -9   3  19        6.95       10.62     11.12 o 
  -8   3  19       16.28       10.99      7.95 o 
  -7   3  19        1.46       -0.63      6.84 o 
  -6   3  19        3.72        5.00      6.64 o 
  -5   3  19       32.85       14.22      6.98 o 
  -4   3  19       62.40       96.61     13.61 o 
  -3   3  19       22.73       35.77      6.87 o 
  -2   3  19      206.64      234.57     12.61 o 
  -1   3  19      342.39      292.36     16.21 o 
   0   3  19      353.60      377.52     18.59 o 
   1   3  19       16.85       28.66      8.34 o 
   2   3  19       58.56       72.91     10.70 o 
   3   3  19       18.05       11.62      8.18 o 
   4   3  19       15.74       15.01     11.27 o 
   5   3  19       12.42        5.29      7.99 o 
   6   3  19        5.14       13.30     19.51 o 
  -9   4  19        1.69       -3.30     12.05 o 
  -8   4  19       16.30       23.91     12.67 o 
  -7   4  19        6.70       17.52     10.91 o 
  -6   4  19       12.37       27.73     11.32 o 
  -5   4  19       85.82      108.02     14.66 o 
  -4   4  19       16.39       36.02     10.40 o 
  -3   4  19       69.07       74.86     10.00 o 
  -2   4  19       28.70       18.31      7.38 o 
  -1   4  19      116.61      100.25     10.96 o 
   0   4  19       60.48       34.49      8.96 o 
   1   4  19        2.50      -10.20      6.80 o 
   2   4  19       34.73       39.55      9.84 o 
   3   4  19        0.45       -8.22      7.48 o 
   4   4  19        1.57       -3.27      8.27 o 
   5   4  19       51.83       74.30     22.24 o 
  -8   5  19       49.83       22.92     20.01 o 
  -7   5  19       57.91       83.45     16.10 o 
  -6   5  19       58.95       82.58     14.77 o 
  -5   5  19        4.68       38.16     19.57 o 
  -4   5  19       11.31       10.04      9.60 o 
  -3   5  19       56.44       53.99     11.82 o 
  -2   5  19       75.61      103.32     11.61 o 
  -1   5  19       79.34       71.63     11.25 o 
   0   5  19        1.72        1.07      9.22 o 
   1   5  19       16.03       10.32     10.90 o 
   2   5  19       91.87      113.06     16.29 o 
   3   5  19       15.01       15.62     12.53 o 
   4   5  19        8.50       32.26     20.81 o 
  -6   6  19      132.44      173.71     20.91 o 
  -5   6  19      119.35      138.93     17.69 o 
  -4   6  19      297.62      340.68     36.96 o 
  -3   6  19       33.68       30.56     10.76 o 
  -2   6  19       72.81       60.23     10.88 o 
  -1   6  19       22.94       30.53      9.32 o 
   0   6  19       46.14       55.90     14.15 o 
   1   6  19       24.58       26.82     13.14 o 
   2   6  19       24.22       35.42     13.76 o 
  -3   7  19        5.93       16.11     13.34 o 
  -2   7  19       11.21       28.33     13.32 o 
  -1   7  19       47.63       57.62     12.79 o 
   0   7  19        0.91       -9.98      9.43 o 
 -10   0  20       48.09       71.20     20.60 o 
  -8   0  20       13.17       30.71     13.55 o 
  -6   0  20        2.50        0.92     10.61 o 
  -4   0  20        8.57       28.36     11.87 o 
  -2   0  20      228.20      211.66     22.61 o 
   0   0  20       58.62       68.05     15.90 o 
   2   0  20        4.99        2.35     11.92 o 
   4   0  20       47.80       53.03     16.24 o 
 -10   1  20       71.62       80.12     14.38 o 
  -9   1  20        1.83       -7.29      8.98 o 
  -8   1  20       24.59       48.78     11.80 o 
  -7   1  20       38.28       58.41     11.48 o 
  -6   1  20       11.51       24.68      8.84 o 
  -5   1  20      108.15      114.90     13.30 o 
  -4   1  20       18.97       20.52     15.69 o 
  -3   1  20       79.65       93.91      9.59 o 
  -2   1  20       98.48      134.93     21.92 o 
  -1   1  20      276.40      269.52     25.76 o 
   0   1  20       39.29       47.16     15.12 o 
   1   1  20       47.56       34.14     10.14 o 
   2   1  20        6.53        9.50     16.64 o 
   3   1  20       16.21        7.56      9.48 o 
   4   1  20        0.15      -12.32      8.21 o 
   5   1  20        0.29       -8.70      8.68 o 
 -10   2  20       16.08       42.75     22.19 o 
  -9   2  20      152.20      127.75     14.10 o 
  -8   2  20       53.07       50.82     10.21 o 
  -7   2  20       27.12       21.23      8.18 o 
  -6   2  20       11.71       32.59      8.41 o 
  -5   2  20        2.22       -1.16      6.73 o 
  -4   2  20      106.67      163.33     20.07 o 
  -3   2  20      128.71      135.98      9.86 o 
  -2   2  20       26.17       24.75      8.39 o 
  -1   2  20      116.98      148.77     12.03 o 
   0   2  20        2.14       23.90      8.90 o 
   1   2  20      156.28      159.15     30.33 o 
   2   2  20       31.94       22.26      9.89 o 
   3   2  20       28.96       34.93     25.87 o 
   4   2  20       36.23       17.05     11.00 o 
   5   2  20       21.94       11.93     10.41 o 
  -9   3  20       17.87       47.62     14.38 o 
  -8   3  20        6.38       -8.15     10.22 o 
  -7   3  20       14.46       30.47      9.07 o 
  -6   3  20       12.99       22.56      8.21 o 
  -5   3  20        1.03        3.35      9.05 o 
  -4   3  20      194.90      166.39     16.90 o 
  -3   3  20       58.56       68.91      9.85 o 
  -2   3  20       13.29       12.34      9.28 o 
  -1   3  20      138.02      104.40     11.42 o 
   0   3  20       13.99        5.11      7.73 o 
   1   3  20        0.95       -9.68      6.45 o 
   2   3  20        1.05       -3.38      7.58 o 
   3   3  20        8.26       -3.88      7.94 o 
   4   3  20       29.53       47.09     10.64 o 
   5   3  20       28.32       11.66     20.01 o 
  -8   4  20      105.43      104.79     17.61 o 
  -7   4  20       12.28       26.10     14.94 o 
  -6   4  20      148.12      112.86     16.73 o 
  -5   4  20        0.24       12.84     10.68 o 
  -4   4  20       40.50       19.56     10.30 o 
  -3   4  20        3.99       24.12     10.53 o 
  -2   4  20        7.73       -1.44      7.11 o 
  -1   4  20       46.07       62.16     12.90 o 
   0   4  20        8.43       10.14     12.75 o 
   1   4  20        0.25        4.81      8.22 o 
   2   4  20       32.67       47.06     10.66 o 
   3   4  20        8.14        6.88     10.57 o 
   4   4  20       23.21       23.49     20.85 o 
  -7   5  20        1.41       13.73     13.05 o 
  -6   5  20       83.58      113.95     17.23 o 
  -5   5  20       63.62       77.52     14.73 o 
  -4   5  20       97.19       91.55     17.83 o 
  -3   5  20        0.15        2.50      9.61 o 
  -2   5  20        7.52        6.14      7.55 o 
  -1   5  20        4.91        3.45     10.54 o 
   0   5  20       63.37       44.94     12.82 o 
   1   5  20        3.17       12.60     11.99 o 
   2   5  20        2.18       -4.74     16.17 o 
   3   5  20        0.03       -2.18     19.17 o 
  -5   6  20       13.55        4.97     12.03 o 
  -4   6  20       25.80       38.54     12.76 o 
  -3   6  20       14.72       37.45     12.44 o 
  -2   6  20        2.05       -0.55      8.35 o 
  -1   6  20        1.33       10.65      9.10 o 
   0   6  20       23.04       42.39     14.46 o 
   1   6  20       30.20       47.12     20.47 o 
  -9   0  21        0.01       -4.74     13.64 o 
  -7   0  21       37.57       58.07     16.70 o 
  -5   0  21        4.42       12.25     12.08 o 
  -3   0  21        1.77       32.22     11.92 o 
  -1   0  21      143.20      107.74     18.84 o 
   1   0  21       70.36      105.10     18.80 o 
   3   0  21        4.67       15.02     14.14 o 
  -9   1  21        4.05       -5.11      9.84 o 
  -8   1  21       88.15       69.81     13.33 o 
  -7   1  21       38.88       67.52     12.36 o 
  -6   1  21        8.72       14.61      8.88 o 
  -5   1  21      118.94      149.68     15.14 o 
  -4   1  21       52.49       76.82     17.96 o 
  -3   1  21      139.84      162.24     20.81 o 
  -2   1  21        8.01        7.34      8.38 o 
  -1   1  21       11.32       30.26      9.66 o 
   0   1  21       82.77       80.74     12.50 o 
   1   1  21        0.52        4.92     10.45 o 
   2   1  21       11.16        3.26      8.60 o 
   3   1  21        4.69        7.27      9.50 o 
   4   1  21        8.16       -3.11      9.88 o 
  -9   2  21       16.73       56.47     18.42 o 
  -8   2  21       23.62       19.89     11.75 o 
  -7   2  21       57.36       81.91     14.91 o 
  -6   2  21        2.86        0.34      8.18 o 
  -5   2  21       24.29       17.33      8.94 o 
  -4   2  21        1.46       -3.90     10.99 o 
  -3   2  21       21.56       79.16     15.73 o 
  -2   2  21       74.47       72.09     12.44 o 
  -1   2  21       24.60       46.52     10.77 o 
   0   2  21       70.19       68.04     12.22 o 
   1   2  21       10.11       13.22      9.76 o 
   2   2  21        1.84       13.59      9.63 o 
   3   2  21       21.39       33.70     12.14 o 
   4   2  21        0.18        9.23     12.29 o 
  -8   3  21        0.44        7.54     13.87 o 
  -7   3  21       95.75      115.77     17.46 o 
  -6   3  21       27.18       19.30     11.32 o 
  -5   3  21       59.72       21.73     10.61 o 
  -4   3  21        7.20        5.85      9.79 o 
  -3   3  21        3.41        3.11      8.73 o 
  -2   3  21       63.38       90.48     11.42 o 
  -1   3  21        0.97        8.81      8.67 o 
   0   3  21      106.64       97.81     15.38 o 
   1   3  21       33.82       48.56     10.20 o 
   2   3  21        0.30        6.53      8.86 o 
   3   3  21       16.73       27.47     12.83 o 
  -7   4  21       28.04       38.91     23.49 o 
  -6   4  21        5.51       -6.41     10.78 o 
  -5   4  21       78.08       65.27     15.10 o 
  -4   4  21       17.18       17.56     11.50 o 
  -3   4  21        2.73       -2.28      9.52 o 
  -2   4  21        4.69        2.17     10.12 o 
  -1   4  21      137.74      170.59     18.19 o 
   0   4  21        1.84       -3.73      8.28 o 
   1   4  21       80.55       74.52     11.54 o 
   2   4  21        5.44        6.14      9.75 o 
   3   4  21        5.86        5.71     18.67 o 
  -6   5  21       12.39       24.24     13.66 o 
  -5   5  21        5.92        6.12     11.93 o 
  -4   5  21        3.19       10.35     11.68 o 
  -3   5  21        6.15       17.16     11.09 o 
  -2   5  21       27.04       17.60      8.77 o 
  -1   5  21        2.86       15.31     11.86 o 
   0   5  21       80.54       83.93     20.37 o 
   1   5  21       30.40       38.48     13.97 o 
  -8   0  22       78.37       87.43     20.60 o 
  -6   0  22        0.03        3.48     12.33 o 
  -2   0  22      103.15       92.76     18.42 o 
   0   0  22       18.24        6.92     12.92 o 
   2   0  22        7.70       30.12     15.57 o 
  -8   1  22       83.99      132.44     17.14 o 
  -7   1  22       18.47       34.85     10.91 o 
  -6   1  22       27.17       24.68     10.53 o 
  -5   1  22        4.83        9.91      8.87 o 
  -4   1  22        0.88      -16.99     11.33 o 
  -2   1  22      105.55       76.71     12.41 o 
  -1   1  22        5.84       16.60      9.14 o 
   0   1  22       93.28       91.79     13.83 o 
   1   1  22        0.00        9.00      9.88 o 
   2   1  22        1.62       13.38     10.37 o 
   3   1  22        0.12       -3.44     11.24 o 
  -8   2  22        0.79       11.37     11.02 o 
  -7   2  22       63.07       83.13     14.04 o 
  -6   2  22       30.85       47.76     11.85 o 
  -5   2  22      105.72      111.26     21.61 o 
  -4   2  22      169.03      232.56     27.06 o 
  -2   2  22      119.15       83.68     12.90 o 
  -1   2  22       20.68       13.90      9.21 o 
   0   2  22        0.91        6.67      9.34 o 
   1   2  22       14.59       20.73     16.01 o 
   2   2  22        4.32       19.01     11.44 o 
  -7   3  22        4.53        2.82     11.94 o 
  -6   3  22       92.89      121.20     16.76 o 
  -5   3  22       17.19       48.20     12.81 o 
  -4   3  22        2.99       -0.03     10.10 o 
  -3   3  22        9.93       16.45     18.38 o 
  -2   3  22       99.35      123.04     15.26 o 
  -1   3  22        0.25        4.45     10.38 o 
   0   3  22       14.51       14.44     10.26 o 
   1   3  22       35.91       37.11     12.59 o 
   2   3  22        5.50       17.00     12.10 o 
  -6   4  22       87.12       83.55     16.25 o 
  -5   4  22        0.73        6.18     11.53 o 
  -4   4  22        0.69       10.72     13.03 o 
  -3   4  22       15.09       17.99     11.98 o 
  -2   4  22        0.30       -7.47     10.78 o 
  -1   4  22        0.35       -1.02     10.88 o 
   0   4  22        6.69       14.86     12.23 o 
   1   4  22       17.14       37.56     10.58 o 
  -4   5  22       30.92       31.55     13.98 o 
  -3   5  22        8.07       14.31     12.79 o 
  -2   5  22      232.57      227.48     32.68 o 
  -1   5  22        9.80        4.93     12.35 o 
  -7   0  23        4.28        3.65     13.80 o 
  -1   0  23       27.02        6.17     13.43 o 
   1   0  23        7.88        2.39     14.98 o 
  -7   1  23        3.95      -11.37      9.39 o 
  -6   1  23       37.33       60.69     26.83 o 
  -5   1  23       19.01       32.89     16.45 o 
  -2   1  23        9.83        6.96      9.43 o 
  -1   1  23       12.25       -3.03      9.45 o 
   0   1  23        0.72       -7.32      8.80 o 
   1   1  23        0.66       -7.25     10.13 o 
   2   1  23       27.81       36.95     12.32 o 
  -7   2  23        0.30        7.63     10.82 o 
  -6   2  23        9.50        3.90     14.56 o 
  -5   2  23        6.55       15.10     14.73 o 
  -2   2  23        0.01       -5.42     10.36 o 
  -1   2  23        3.70        2.80     10.08 o 
   0   2  23       51.50       89.12     32.75 o 
   1   2  23        1.66       -2.65     10.23 o 
  -6   3  23       99.05      103.25     23.41 o 
  -5   3  23        4.06        5.71     15.90 o 
  -4   3  23        0.07       25.72     15.65 o 
  -2   3  23        2.85       10.66     12.44 o 
  -1   3  23       12.68       15.94     11.32 o 
   0   3  23       10.06        5.39     12.15 o 
   1   3  23        9.41       20.35     18.17 o 
  -4   4  23        0.33       10.62     12.52 o 
  -3   4  23       37.58       52.95     22.66 o 
  -2   4  23        9.19       16.70     19.26 o 
  -1   4  23       25.49       37.73     14.27 o 
  -6   0  24       28.00       28.19     16.70 o 
  -2   0  24       13.80       28.95     16.19 o 
   0   0  24       26.13       42.75     17.37 o 
  -6   1  24        4.16        1.13     14.81 o 
  -2   1  24        0.06       11.92     16.03 o 
  -1   1  24       14.37       12.34     11.46 o 
   0   1  24       56.57       36.77     25.49 o 
  -5   2  24        1.15       -1.80     15.19 o 
  -2   2  24       17.27       21.52     17.12 o 
  -1   2  24       20.90       19.71     12.01 o 
                                                 
